# Supplementary material for: Xbp1 targets canonical UPRER and non-canonical pathways in separate tissues to promote longevity
Source: iScience. 2024 May 11;27(6):109962. doi: 10.1016/j.isci.2024.109962 (PMC11144730; doi:10.1016/j.isci.2024.109962)
Supplement: Data S1. Source data and analyzed data for all the main Figures and the related Supplementary Figures [file mmc2.xlsx]

## Sheet: Index
Part	relates to
1	Figure 1 and supplement Figure 1
2	Figure 2 and supplement Figure 2
3	Figure 3 and supplement Figure 3
4	Figure 4 and supplement Figure 4
5	Figure 5 and supplement Figure 5
6	Figure 6 supplement Figure 6
7	Methods

## Sheet: Part1-Index
Source Data part 1
spreadsheet name	contents
1-1. Survival s106_Xbp1s	Survival data of S106_Xbp1s and driver alone lifespan, related to Figure 1a and Supplement Figure 1b
1-2. Survival s106_Xbp1s repeat	Survival data of S106_Xbp1s and driver alone lifespan, related to Supplement Figure 1a
1-3. Climbing data	All negative geotaxis (climbing) data of Xbp1s induction flies. Related to Figure 1b

## Sheet: 1-1. Survival s106_Xbp1s
day	frequency	event (0 = dead, 1 = censor)	genotype	ru
2	0	0	s106>xbp1s	-
4	0	0	s106>xbp1s	-
7	0	0	s106>xbp1s	-
9	0	0	s106>xbp1s	-
11	0	0	s106>xbp1s	-
14	0	0	s106>xbp1s	-
16	0	0	s106>xbp1s	-
18	0	0	s106>xbp1s	-
21	0	0	s106>xbp1s	-
23	0	0	s106>xbp1s	-
25	0	0	s106>xbp1s	-
28	0	0	s106>xbp1s	-
30	0	0	s106>xbp1s	-
32	0	0	s106>xbp1s	-
35	0	0	s106>xbp1s	-
37	0	0	s106>xbp1s	-
39	0	0	s106>xbp1s	-
41	1	0	s106>xbp1s	-
44	0	0	s106>xbp1s	-
46	0	0	s106>xbp1s	-
49	0	0	s106>xbp1s	-
51	0	0	s106>xbp1s	-
53	0	0	s106>xbp1s	-
56	1	0	s106>xbp1s	-
58	1	0	s106>xbp1s	-
60	4	0	s106>xbp1s	-
63	3	0	s106>xbp1s	-
65	5	0	s106>xbp1s	-
67	4	0	s106>xbp1s	-
70	12	0	s106>xbp1s	-
72	10	0	s106>xbp1s	-
74	10	0	s106>xbp1s	-
77	15	0	s106>xbp1s	-
79	14	0	s106>xbp1s	-
81	9	0	s106>xbp1s	-
84	20	0	s106>xbp1s	-
86	9	0	s106>xbp1s	-
88	3	0	s106>xbp1s	-
91	4	0	s106>xbp1s	-
93	1	0	s106>xbp1s	-
95	0	0	s106>xbp1s	-
98	0	0	s106>xbp1s	-
98	0	0	s106>xbp1s	-
98	0	0	s106>xbp1s	-
98	0	0	s106>xbp1s	-
98	0	0	s106>xbp1s	-
98	0	0	s106>xbp1s	-
98	0	0	s106>xbp1s	-
98	0	0	s106>xbp1s	-
98	0	0	s106>xbp1s	-
2	0	1	s106>xbp1s	-
4	0	1	s106>xbp1s	-
7	0	1	s106>xbp1s	-
9	0	1	s106>xbp1s	-
11	0	1	s106>xbp1s	-
14	0	1	s106>xbp1s	-
16	0	1	s106>xbp1s	-
18	0	1	s106>xbp1s	-
21	0	1	s106>xbp1s	-
23	0	1	s106>xbp1s	-
25	0	1	s106>xbp1s	-
28	0	1	s106>xbp1s	-
30	0	1	s106>xbp1s	-
32	0	1	s106>xbp1s	-
35	0	1	s106>xbp1s	-
37	0	1	s106>xbp1s	-
39	0	1	s106>xbp1s	-
41	0	1	s106>xbp1s	-
44	0	1	s106>xbp1s	-
46	0	1	s106>xbp1s	-
49	0	1	s106>xbp1s	-
51	0	1	s106>xbp1s	-
53	0	1	s106>xbp1s	-
56	0	1	s106>xbp1s	-
58	0	1	s106>xbp1s	-
60	0	1	s106>xbp1s	-
63	0	1	s106>xbp1s	-
65	0	1	s106>xbp1s	-
67	0	1	s106>xbp1s	-
70	0	1	s106>xbp1s	-
72	0	1	s106>xbp1s	-
74	0	1	s106>xbp1s	-
77	0	1	s106>xbp1s	-
79	0	1	s106>xbp1s	-
81	0	1	s106>xbp1s	-
84	0	1	s106>xbp1s	-
86	0	1	s106>xbp1s	-
88	0	1	s106>xbp1s	-
91	0	1	s106>xbp1s	-
93	0	1	s106>xbp1s	-
95	0	1	s106>xbp1s	-
98	0	1	s106>xbp1s	-
98	0	1	s106>xbp1s	-
98	0	1	s106>xbp1s	-
98	0	1	s106>xbp1s	-
98	0	1	s106>xbp1s	-
98	0	1	s106>xbp1s	-
98	0	1	s106>xbp1s	-
98	0	1	s106>xbp1s	-
98	0	1	s106>xbp1s	-
2	0	0	s106>xbp1s	+
4	0	0	s106>xbp1s	+
7	0	0	s106>xbp1s	+
9	0	0	s106>xbp1s	+
11	0	0	s106>xbp1s	+
14	0	0	s106>xbp1s	+
16	0	0	s106>xbp1s	+
18	0	0	s106>xbp1s	+
21	1	0	s106>xbp1s	+
23	0	0	s106>xbp1s	+
25	0	0	s106>xbp1s	+
28	1	0	s106>xbp1s	+
30	0	0	s106>xbp1s	+
32	0	0	s106>xbp1s	+
35	0	0	s106>xbp1s	+
37	0	0	s106>xbp1s	+
39	0	0	s106>xbp1s	+
41	0	0	s106>xbp1s	+
44	1	0	s106>xbp1s	+
46	0	0	s106>xbp1s	+
49	1	0	s106>xbp1s	+
51	1	0	s106>xbp1s	+
53	1	0	s106>xbp1s	+
56	2	0	s106>xbp1s	+
58	1	0	s106>xbp1s	+
60	4	0	s106>xbp1s	+
63	5	0	s106>xbp1s	+
65	2	0	s106>xbp1s	+
67	2	0	s106>xbp1s	+
70	1	0	s106>xbp1s	+
72	5	0	s106>xbp1s	+
74	9	0	s106>xbp1s	+
77	15	0	s106>xbp1s	+
79	14	0	s106>xbp1s	+
81	13	0	s106>xbp1s	+
84	14	0	s106>xbp1s	+
86	5	0	s106>xbp1s	+
88	11	0	s106>xbp1s	+
91	11	0	s106>xbp1s	+
93	0	0	s106>xbp1s	+
95	0	0	s106>xbp1s	+
98	0	0	s106>xbp1s	+
98	0	0	s106>xbp1s	+
98	0	0	s106>xbp1s	+
98	0	0	s106>xbp1s	+
98	0	0	s106>xbp1s	+
98	0	0	s106>xbp1s	+
98	0	0	s106>xbp1s	+
98	0	0	s106>xbp1s	+
98	0	0	s106>xbp1s	+
2	0	1	s106>xbp1s	+
4	0	1	s106>xbp1s	+
7	0	1	s106>xbp1s	+
9	0	1	s106>xbp1s	+
11	0	1	s106>xbp1s	+
14	0	1	s106>xbp1s	+
16	0	1	s106>xbp1s	+
18	0	1	s106>xbp1s	+
21	0	1	s106>xbp1s	+
23	0	1	s106>xbp1s	+
25	0	1	s106>xbp1s	+
28	0	1	s106>xbp1s	+
30	0	1	s106>xbp1s	+
32	0	1	s106>xbp1s	+
35	0	1	s106>xbp1s	+
37	0	1	s106>xbp1s	+
39	0	1	s106>xbp1s	+
41	0	1	s106>xbp1s	+
44	0	1	s106>xbp1s	+
46	0	1	s106>xbp1s	+
49	0	1	s106>xbp1s	+
51	0	1	s106>xbp1s	+
53	0	1	s106>xbp1s	+
56	0	1	s106>xbp1s	+
58	0	1	s106>xbp1s	+
60	0	1	s106>xbp1s	+
63	0	1	s106>xbp1s	+
65	0	1	s106>xbp1s	+
67	0	1	s106>xbp1s	+
70	0	1	s106>xbp1s	+
72	0	1	s106>xbp1s	+
74	0	1	s106>xbp1s	+
77	0	1	s106>xbp1s	+
79	0	1	s106>xbp1s	+
81	0	1	s106>xbp1s	+
84	0	1	s106>xbp1s	+
86	1	1	s106>xbp1s	+
88	0	1	s106>xbp1s	+
91	0	1	s106>xbp1s	+
93	0	1	s106>xbp1s	+
95	0	1	s106>xbp1s	+
98	0	1	s106>xbp1s	+
98	0	1	s106>xbp1s	+
98	0	1	s106>xbp1s	+
98	0	1	s106>xbp1s	+
98	0	1	s106>xbp1s	+
98	0	1	s106>xbp1s	+
98	0	1	s106>xbp1s	+
98	0	1	s106>xbp1s	+
98	0	1	s106>xbp1s	+
2	0	0	s106>wDah	-
4	0	0	s106>wDah	-
7	0	0	s106>wDah	-
9	0	0	s106>wDah	-
11	0	0	s106>wDah	-
14	0	0	s106>wDah	-
16	0	0	s106>wDah	-
18	0	0	s106>wDah	-
21	0	0	s106>wDah	-
23	0	0	s106>wDah	-
25	0	0	s106>wDah	-
28	0	0	s106>wDah	-
30	0	0	s106>wDah	-
32	0	0	s106>wDah	-
35	0	0	s106>wDah	-
37	0	0	s106>wDah	-
39	0	0	s106>wDah	-
41	0	0	s106>wDah	-
44	0	0	s106>wDah	-
46	0	0	s106>wDah	-
49	0	0	s106>wDah	-
51	2	0	s106>wDah	-
53	0	0	s106>wDah	-
56	1	0	s106>wDah	-
58	1	0	s106>wDah	-
60	2	0	s106>wDah	-
63	2	0	s106>wDah	-
65	4	0	s106>wDah	-
67	3	0	s106>wDah	-
70	6	0	s106>wDah	-
72	7	0	s106>wDah	-
74	12	0	s106>wDah	-
77	11	0	s106>wDah	-
79	9	0	s106>wDah	-
81	7	0	s106>wDah	-
84	11	0	s106>wDah	-
86	19	0	s106>wDah	-
88	13	0	s106>wDah	-
91	15	0	s106>wDah	-
93	5	0	s106>wDah	-
95	7	0	s106>wDah	-
98	2	0	s106>wDah	-
98	0	0	s106>wDah	-
98	0	0	s106>wDah	-
98	0	0	s106>wDah	-
98	0	0	s106>wDah	-
98	0	0	s106>wDah	-
98	0	0	s106>wDah	-
98	0	0	s106>wDah	-
98	0	0	s106>wDah	-
2	0	1	s106>wDah	-
4	0	1	s106>wDah	-
7	0	1	s106>wDah	-
9	0	1	s106>wDah	-
11	1	1	s106>wDah	-
14	0	1	s106>wDah	-
16	0	1	s106>wDah	-
18	0	1	s106>wDah	-
21	0	1	s106>wDah	-
23	0	1	s106>wDah	-
25	0	1	s106>wDah	-
28	0	1	s106>wDah	-
30	0	1	s106>wDah	-
32	0	1	s106>wDah	-
35	0	1	s106>wDah	-
37	0	1	s106>wDah	-
39	0	1	s106>wDah	-
41	0	1	s106>wDah	-
44	0	1	s106>wDah	-
46	0	1	s106>wDah	-
49	0	1	s106>wDah	-
51	0	1	s106>wDah	-
53	0	1	s106>wDah	-
56	0	1	s106>wDah	-
58	0	1	s106>wDah	-
60	1	1	s106>wDah	-
63	0	1	s106>wDah	-
65	0	1	s106>wDah	-
67	0	1	s106>wDah	-
70	0	1	s106>wDah	-
72	0	1	s106>wDah	-
74	0	1	s106>wDah	-
77	0	1	s106>wDah	-
79	0	1	s106>wDah	-
81	0	1	s106>wDah	-
84	0	1	s106>wDah	-
86	1	1	s106>wDah	-
88	0	1	s106>wDah	-
91	0	1	s106>wDah	-
93	0	1	s106>wDah	-
95	0	1	s106>wDah	-
98	0	1	s106>wDah	-
98	0	1	s106>wDah	-
98	0	1	s106>wDah	-
98	0	1	s106>wDah	-
98	0	1	s106>wDah	-
98	0	1	s106>wDah	-
98	0	1	s106>wDah	-
98	0	1	s106>wDah	-
98	0	1	s106>wDah	-
2	0	0	s106>wDah	+
4	0	0	s106>wDah	+
7	1	0	s106>wDah	+
9	0	0	s106>wDah	+
11	0	0	s106>wDah	+
14	0	0	s106>wDah	+
16	0	0	s106>wDah	+
18	0	0	s106>wDah	+
21	1	0	s106>wDah	+
23	0	0	s106>wDah	+
25	0	0	s106>wDah	+
28	0	0	s106>wDah	+
30	1	0	s106>wDah	+
32	3	0	s106>wDah	+
35	0	0	s106>wDah	+
37	0	0	s106>wDah	+
39	0	0	s106>wDah	+
41	0	0	s106>wDah	+
44	0	0	s106>wDah	+
46	0	0	s106>wDah	+
49	1	0	s106>wDah	+
51	2	0	s106>wDah	+
53	1	0	s106>wDah	+
56	0	0	s106>wDah	+
58	3	0	s106>wDah	+
60	0	0	s106>wDah	+
63	5	0	s106>wDah	+
65	3	0	s106>wDah	+
67	3	0	s106>wDah	+
70	9	0	s106>wDah	+
72	9	0	s106>wDah	+
74	5	0	s106>wDah	+
77	21	0	s106>wDah	+
79	7	0	s106>wDah	+
81	13	0	s106>wDah	+
84	21	0	s106>wDah	+
86	3	0	s106>wDah	+
88	7	0	s106>wDah	+
91	15	0	s106>wDah	+
93	4	0	s106>wDah	+
95	5	0	s106>wDah	+
98	1	0	s106>wDah	+
98	0	0	s106>wDah	+
98	0	0	s106>wDah	+
98	0	0	s106>wDah	+
98	0	0	s106>wDah	+
98	0	0	s106>wDah	+
98	0	0	s106>wDah	+
98	0	0	s106>wDah	+
98	0	0	s106>wDah	+
2	0	1	s106>wDah	+
4	0	1	s106>wDah	+
7	0	1	s106>wDah	+
9	0	1	s106>wDah	+
11	0	1	s106>wDah	+
14	0	1	s106>wDah	+
16	0	1	s106>wDah	+
18	0	1	s106>wDah	+
21	0	1	s106>wDah	+
23	0	1	s106>wDah	+
25	0	1	s106>wDah	+
28	0	1	s106>wDah	+
30	0	1	s106>wDah	+
32	0	1	s106>wDah	+
35	0	1	s106>wDah	+
37	0	1	s106>wDah	+
39	0	1	s106>wDah	+
41	0	1	s106>wDah	+
44	0	1	s106>wDah	+
46	0	1	s106>wDah	+
49	0	1	s106>wDah	+
51	0	1	s106>wDah	+
53	0	1	s106>wDah	+
56	0	1	s106>wDah	+
58	0	1	s106>wDah	+
60	0	1	s106>wDah	+
63	0	1	s106>wDah	+
65	0	1	s106>wDah	+
67	0	1	s106>wDah	+
70	0	1	s106>wDah	+
72	0	1	s106>wDah	+
74	0	1	s106>wDah	+
77	0	1	s106>wDah	+
79	0	1	s106>wDah	+
81	1	1	s106>wDah	+
84	0	1	s106>wDah	+
86	0	1	s106>wDah	+
88	1	1	s106>wDah	+
91	0	1	s106>wDah	+
93	0	1	s106>wDah	+
95	0	1	s106>wDah	+
98	0	1	s106>wDah	+
98	0	1	s106>wDah	+
98	0	1	s106>wDah	+
98	0	1	s106>wDah	+
98	0	1	s106>wDah	+
98	0	1	s106>wDah	+
98	0	1	s106>wDah	+
98	0	1	s106>wDah	+
98	0	1	s106>wDah	+

## Sheet: 1-2. Survival s106_Xbp1s repeat
day	frequency	event	genotype	drug
2	0	0	s106>xbp1s	-
4	0	0	s106>xbp1s	-
6	1	0	s106>xbp1s	-
9	0	0	s106>xbp1s	-
11	0	0	s106>xbp1s	-
13	0	0	s106>xbp1s	-
16	1	0	s106>xbp1s	-
18	0	0	s106>xbp1s	-
20	1	0	s106>xbp1s	-
23	0	0	s106>xbp1s	-
25	0	0	s106>xbp1s	-
27	0	0	s106>xbp1s	-
30	0	0	s106>xbp1s	-
32	0	0	s106>xbp1s	-
34	0	0	s106>xbp1s	-
37	0	0	s106>xbp1s	-
39	1	0	s106>xbp1s	-
41	1	0	s106>xbp1s	-
44	1	0	s106>xbp1s	-
46	4	0	s106>xbp1s	-
48	5	0	s106>xbp1s	-
51	7	0	s106>xbp1s	-
53	5	0	s106>xbp1s	-
55	10	0	s106>xbp1s	-
57	17	0	s106>xbp1s	-
59	5	0	s106>xbp1s	-
62	10	0	s106>xbp1s	-
65	18	0	s106>xbp1s	-
67	3	0	s106>xbp1s	-
69	4	0	s106>xbp1s	-
72	12	0	s106>xbp1s	-
74	3	0	s106>xbp1s	-
76	2	0	s106>xbp1s	-
79	0	0	s106>xbp1s	-
81	0	0	s106>xbp1s	-
83	0	0	s106>xbp1s	-
86	0	0	s106>xbp1s	-
88	0	0	s106>xbp1s	-
90	0	0	s106>xbp1s	-
90	0	0	s106>xbp1s	-
90	0	0	s106>xbp1s	-
90	0	0	s106>xbp1s	-
90	0	0	s106>xbp1s	-
90	0	0	s106>xbp1s	-
90	0	0	s106>xbp1s	-
90	0	0	s106>xbp1s	-
90	0	0	s106>xbp1s	-
90	0	0	s106>xbp1s	-
90	0	0	s106>xbp1s	-
90	0	0	s106>xbp1s	-
2	0	1	s106>xbp1s	-
4	0	1	s106>xbp1s	-
6	7	1	s106>xbp1s	-
9	0	1	s106>xbp1s	-
11	0	1	s106>xbp1s	-
13	0	1	s106>xbp1s	-
16	0	1	s106>xbp1s	-
18	0	1	s106>xbp1s	-
20	0	1	s106>xbp1s	-
23	0	1	s106>xbp1s	-
25	0	1	s106>xbp1s	-
27	0	1	s106>xbp1s	-
30	0	1	s106>xbp1s	-
32	0	1	s106>xbp1s	-
34	0	1	s106>xbp1s	-
37	0	1	s106>xbp1s	-
39	0	1	s106>xbp1s	-
41	0	1	s106>xbp1s	-
44	1	1	s106>xbp1s	-
46	0	1	s106>xbp1s	-
48	0	1	s106>xbp1s	-
51	1	1	s106>xbp1s	-
53	0	1	s106>xbp1s	-
55	0	1	s106>xbp1s	-
57	0	1	s106>xbp1s	-
59	0	1	s106>xbp1s	-
62	0	1	s106>xbp1s	-
65	0	1	s106>xbp1s	-
67	0	1	s106>xbp1s	-
69	0	1	s106>xbp1s	-
72	0	1	s106>xbp1s	-
74	0	1	s106>xbp1s	-
76	0	1	s106>xbp1s	-
79	0	1	s106>xbp1s	-
81	0	1	s106>xbp1s	-
83	0	1	s106>xbp1s	-
86	0	1	s106>xbp1s	-
88	0	1	s106>xbp1s	-
90	0	1	s106>xbp1s	-
90	0	1	s106>xbp1s	-
90	0	1	s106>xbp1s	-
90	0	1	s106>xbp1s	-
90	0	1	s106>xbp1s	-
90	0	1	s106>xbp1s	-
90	0	1	s106>xbp1s	-
90	0	1	s106>xbp1s	-
90	0	1	s106>xbp1s	-
90	0	1	s106>xbp1s	-
90	0	1	s106>xbp1s	-
90	0	1	s106>xbp1s	-
2	0	0	s106>xbp1s	+
4	0	0	s106>xbp1s	+
6	0	0	s106>xbp1s	+
9	0	0	s106>xbp1s	+
11	0	0	s106>xbp1s	+
13	0	0	s106>xbp1s	+
16	1	0	s106>xbp1s	+
18	1	0	s106>xbp1s	+
20	0	0	s106>xbp1s	+
23	0	0	s106>xbp1s	+
25	0	0	s106>xbp1s	+
27	0	0	s106>xbp1s	+
30	0	0	s106>xbp1s	+
32	0	0	s106>xbp1s	+
34	0	0	s106>xbp1s	+
37	0	0	s106>xbp1s	+
39	0	0	s106>xbp1s	+
41	0	0	s106>xbp1s	+
44	3	0	s106>xbp1s	+
46	3	0	s106>xbp1s	+
48	3	0	s106>xbp1s	+
51	7	0	s106>xbp1s	+
53	2	0	s106>xbp1s	+
55	11	0	s106>xbp1s	+
57	12	0	s106>xbp1s	+
59	15	0	s106>xbp1s	+
62	13	0	s106>xbp1s	+
65	17	0	s106>xbp1s	+
67	5	0	s106>xbp1s	+
69	8	0	s106>xbp1s	+
72	27	0	s106>xbp1s	+
74	2	0	s106>xbp1s	+
76	2	0	s106>xbp1s	+
79	0	0	s106>xbp1s	+
81	0	0	s106>xbp1s	+
83	0	0	s106>xbp1s	+
86	0	0	s106>xbp1s	+
88	0	0	s106>xbp1s	+
90	0	0	s106>xbp1s	+
90	0	0	s106>xbp1s	+
90	0	0	s106>xbp1s	+
90	0	0	s106>xbp1s	+
90	0	0	s106>xbp1s	+
90	0	0	s106>xbp1s	+
90	0	0	s106>xbp1s	+
90	0	0	s106>xbp1s	+
90	0	0	s106>xbp1s	+
90	0	0	s106>xbp1s	+
90	0	0	s106>xbp1s	+
90	0	0	s106>xbp1s	+
2	0	1	s106>xbp1s	+
4	0	1	s106>xbp1s	+
6	0	1	s106>xbp1s	+
9	0	1	s106>xbp1s	+
11	0	1	s106>xbp1s	+
13	0	1	s106>xbp1s	+
16	0	1	s106>xbp1s	+
18	0	1	s106>xbp1s	+
20	0	1	s106>xbp1s	+
23	0	1	s106>xbp1s	+
25	0	1	s106>xbp1s	+
27	0	1	s106>xbp1s	+
30	0	1	s106>xbp1s	+
32	0	1	s106>xbp1s	+
34	0	1	s106>xbp1s	+
37	0	1	s106>xbp1s	+
39	1	1	s106>xbp1s	+
41	0	1	s106>xbp1s	+
44	0	1	s106>xbp1s	+
46	0	1	s106>xbp1s	+
48	0	1	s106>xbp1s	+
51	1	1	s106>xbp1s	+
53	0	1	s106>xbp1s	+
55	0	1	s106>xbp1s	+
57	0	1	s106>xbp1s	+
59	0	1	s106>xbp1s	+
62	0	1	s106>xbp1s	+
65	1	1	s106>xbp1s	+
67	1	1	s106>xbp1s	+
69	0	1	s106>xbp1s	+
72	0	1	s106>xbp1s	+
74	1	1	s106>xbp1s	+
76	0	1	s106>xbp1s	+
79	0	1	s106>xbp1s	+
81	0	1	s106>xbp1s	+
83	0	1	s106>xbp1s	+
86	0	1	s106>xbp1s	+
88	0	1	s106>xbp1s	+
90	0	1	s106>xbp1s	+
90	0	1	s106>xbp1s	+
90	0	1	s106>xbp1s	+
90	0	1	s106>xbp1s	+
90	0	1	s106>xbp1s	+
90	0	1	s106>xbp1s	+
90	0	1	s106>xbp1s	+
90	0	1	s106>xbp1s	+
90	0	1	s106>xbp1s	+
90	0	1	s106>xbp1s	+
90	0	1	s106>xbp1s	+
90	0	1	s106>xbp1s	+

## Sheet: 1-3. Climbing data
y	x	frame	time	vial	genotype	drug	age
495.19	86.04	450	15	1	s106xbp1s	ru-	9
473.79	54.18	450	15	1	s106xbp1s	ru-	9
451.12	51.07	450	15	1	s106xbp1s	ru-	9
444.71	36.99	450	15	1	s106xbp1s	ru-	9
437.61	14.17	450	15	1	s106xbp1s	ru-	9
432.71	4.3	450	15	1	s106xbp1s	ru-	9
330.72	34.11	450	15	1	s106xbp1s	ru-	9
313.97	35.66	450	15	1	s106xbp1s	ru-	9
212.81	8.11	450	15	1	s106xbp1s	ru-	9
145.04	43.13	450	15	1	s106xbp1s	ru-	9
100.65	36.96	450	15	1	s106xbp1s	ru-	9
13.26	21.09	450	15	1	s106xbp1s	ru-	9
552.24	134.35	450	15	2	s106xbp1s	ru-	9
472.71	89.34	450	15	2	s106xbp1s	ru-	9
452.76	143.26	450	15	2	s106xbp1s	ru-	9
397.45	91.64	450	15	2	s106xbp1s	ru-	9
396.39	147.06	450	15	2	s106xbp1s	ru-	9
353.8	115.26	450	15	2	s106xbp1s	ru-	9
333.74	143.92	450	15	2	s106xbp1s	ru-	9
313.19	89.94	450	15	2	s106xbp1s	ru-	9
312.31	110.92	450	15	2	s106xbp1s	ru-	9
59.17	145.05	450	15	2	s106xbp1s	ru-	9
560.18	176.14	450	15	3	s106xbp1s	ru-	9
557.17	220.91	450	15	3	s106xbp1s	ru-	9
556.96	186.75	450	15	3	s106xbp1s	ru-	9
467.25	179.15	450	15	3	s106xbp1s	ru-	9
441.8	227.51	450	15	3	s106xbp1s	ru-	9
407.83	202.2	450	15	3	s106xbp1s	ru-	9
402.2	178.91	450	15	3	s106xbp1s	ru-	9
370.54	180.43	450	15	3	s106xbp1s	ru-	9
360.83	221.06	450	15	3	s106xbp1s	ru-	9
333.66	204.7	450	15	3	s106xbp1s	ru-	9
102.75	235.29	450	15	3	s106xbp1s	ru-	9
94.45	196.71	450	15	3	s106xbp1s	ru-	9
20.31	192.92	450	15	3	s106xbp1s	ru-	9
555.48	287.69	450	15	4	s106xbp1s	ru-	9
551.14	265.73	450	15	4	s106xbp1s	ru-	9
541.05	310.89	450	15	4	s106xbp1s	ru-	9
531.51	267.84	450	15	4	s106xbp1s	ru-	9
505.8	309.42	450	15	4	s106xbp1s	ru-	9
485.61	290.18	450	15	4	s106xbp1s	ru-	9
457.8	295.42	450	15	4	s106xbp1s	ru-	9
453.77	266.55	450	15	4	s106xbp1s	ru-	9
432.13	312.86	450	15	4	s106xbp1s	ru-	9
421.75	349.14	450	15	4	s106xbp1s	ru-	9
412.74	310.19	450	15	4	s106xbp1s	ru-	9
410.96	268.07	450	15	4	s106xbp1s	ru-	9
391.11	279.91	450	15	4	s106xbp1s	ru-	9
368.28	316.84	450	15	4	s106xbp1s	ru-	9
312.02	279.73	450	15	4	s106xbp1s	ru-	9
261.87	286.4	450	15	4	s106xbp1s	ru-	9
556.97	372.54	450	15	5	s106xbp1s	ru-	9
548.02	402	450	15	5	s106xbp1s	ru-	9
544.25	363.74	450	15	5	s106xbp1s	ru-	9
521.84	385.31	450	15	5	s106xbp1s	ru-	9
482.71	370.07	450	15	5	s106xbp1s	ru-	9
436.47	404.43	450	15	5	s106xbp1s	ru-	9
431.72	361.8	450	15	5	s106xbp1s	ru-	9
413.83	390.61	450	15	5	s106xbp1s	ru-	9
400.28	399.4	450	15	5	s106xbp1s	ru-	9
390.64	387.26	450	15	5	s106xbp1s	ru-	9
307.12	401.68	450	15	5	s106xbp1s	ru-	9
104.86	360.2	450	15	5	s106xbp1s	ru-	9
34.91	399.28	450	15	5	s106xbp1s	ru-	9
548.96	492.28	450	15	6	s106xbp1s	ru-	9
516.66	447.31	450	15	6	s106xbp1s	ru-	9
506.9	437.51	450	15	6	s106xbp1s	ru-	9
487.78	438.69	450	15	6	s106xbp1s	ru-	9
463.8	518.81	450	15	6	s106xbp1s	ru-	9
454.15	451.02	450	15	6	s106xbp1s	ru-	9
452.95	473.71	450	15	6	s106xbp1s	ru-	9
439.84	444.94	450	15	6	s106xbp1s	ru-	9
438.57	459.88	450	15	6	s106xbp1s	ru-	9
428.57	519.68	450	15	6	s106xbp1s	ru-	9
426.44	483.67	450	15	6	s106xbp1s	ru-	9
421.97	437.91	450	15	6	s106xbp1s	ru-	9
403.66	516.31	450	15	6	s106xbp1s	ru-	9
362.8	465.04	450	15	6	s106xbp1s	ru-	9
344.43	442.91	450	15	6	s106xbp1s	ru-	9
178.48	448.82	450	15	6	s106xbp1s	ru-	9
114.68	453.78	450	15	6	s106xbp1s	ru-	9
553.63	538.16	450	15	7	s106xbp1s	ru-	9
547.12	568.26	450	15	7	s106xbp1s	ru-	9
528.86	528.98	450	15	7	s106xbp1s	ru-	9
523.79	547.1	450	15	7	s106xbp1s	ru-	9
519.44	606.12	450	15	7	s106xbp1s	ru-	9
505.53	572.33	450	15	7	s106xbp1s	ru-	9
505.48	542.38	450	15	7	s106xbp1s	ru-	9
476.85	604.51	450	15	7	s106xbp1s	ru-	9
473.76	559.07	450	15	7	s106xbp1s	ru-	9
468.98	546.1	450	15	7	s106xbp1s	ru-	9
451.75	552.03	450	15	7	s106xbp1s	ru-	9
446.06	565.1	450	15	7	s106xbp1s	ru-	9
393.87	560.4	450	15	7	s106xbp1s	ru-	9
327.86	531.52	450	15	7	s106xbp1s	ru-	9
216.7	608.18	450	15	7	s106xbp1s	ru-	9
557.08	640.16	450	15	8	s106xbp1s	ru-	9
549.86	653.06	450	15	8	s106xbp1s	ru-	9
548.58	611.9	450	15	8	s106xbp1s	ru-	9
530.84	618.25	450	15	8	s106xbp1s	ru-	9
513.74	636.35	450	15	8	s106xbp1s	ru-	9
481.59	624.43	450	15	8	s106xbp1s	ru-	9
460.71	612.93	450	15	8	s106xbp1s	ru-	9
428.93	659.38	450	15	8	s106xbp1s	ru-	9
427.98	642.41	450	15	8	s106xbp1s	ru-	9
426.1	622.07	450	15	8	s106xbp1s	ru-	9
403.99	628.06	450	15	8	s106xbp1s	ru-	9
377.01	691.58	450	15	8	s106xbp1s	ru-	9
341.47	692.67	450	15	8	s106xbp1s	ru-	9
289.28	663.02	450	15	8	s106xbp1s	ru-	9
218.83	641.83	450	15	8	s106xbp1s	ru-	9
554.23	706.31	450	15	9	s106xbp1s	ru-	9
549.67	751.89	450	15	9	s106xbp1s	ru-	9
546.29	776.75	450	15	9	s106xbp1s	ru-	9
536.07	740.83	450	15	9	s106xbp1s	ru-	9
530.65	697.19	450	15	9	s106xbp1s	ru-	9
520.78	732.91	450	15	9	s106xbp1s	ru-	9
503.49	751.16	450	15	9	s106xbp1s	ru-	9
474.42	746.2	450	15	9	s106xbp1s	ru-	9
473.67	717.41	450	15	9	s106xbp1s	ru-	9
461.21	775.85	450	15	9	s106xbp1s	ru-	9
435.47	772.96	450	15	9	s106xbp1s	ru-	9
413.93	707.3	450	15	9	s106xbp1s	ru-	9
400.03	712.84	450	15	9	s106xbp1s	ru-	9
379.45	730.68	450	15	9	s106xbp1s	ru-	9
303.05	752.69	450	15	9	s106xbp1s	ru-	9
288.2	750.1	450	15	9	s106xbp1s	ru-	9
286.65	760.82	450	15	9	s106xbp1s	ru-	9
58.77	714.26	450	15	9	s106xbp1s	ru-	9
50.57	698.03	450	15	9	s106xbp1s	ru-	9
554.64	801.36	450	15	10	s106xbp1s	ru-	9
509.71	786.07	450	15	10	s106xbp1s	ru-	9
473.74	813.83	450	15	10	s106xbp1s	ru-	9
442.95	814.94	450	15	10	s106xbp1s	ru-	9
427.47	790.73	450	15	10	s106xbp1s	ru-	9
395.74	802.54	450	15	10	s106xbp1s	ru-	9
307.81	814.28	450	15	10	s106xbp1s	ru-	9
287.13	836.07	450	15	10	s106xbp1s	ru-	9
285.12	847	450	15	10	s106xbp1s	ru-	9
129.96	809.84	450	15	10	s106xbp1s	ru-	9
81.82	812.98	450	15	10	s106xbp1s	ru-	9
550.63	83.73	450	15	1	s106xbp1s	ru+	9
541.31	84.13	450	15	1	s106xbp1s	ru+	9
538.43	48.07	450	15	1	s106xbp1s	ru+	9
487.04	36.81	450	15	1	s106xbp1s	ru+	9
451.61	48.73	450	15	1	s106xbp1s	ru+	9
441.87	85.9	450	15	1	s106xbp1s	ru+	9
423.26	2.72	450	15	1	s106xbp1s	ru+	9
399.04	54.92	450	15	1	s106xbp1s	ru+	9
384.51	17.59	450	15	1	s106xbp1s	ru+	9
349.77	41.97	450	15	1	s106xbp1s	ru+	9
177.93	49.26	450	15	1	s106xbp1s	ru+	9
139.96	8.29	450	15	1	s106xbp1s	ru+	9
550.17	107.24	450	15	2	s106xbp1s	ru+	9
545.13	136.09	450	15	2	s106xbp1s	ru+	9
520.04	133.47	450	15	2	s106xbp1s	ru+	9
510.36	129.15	450	15	2	s106xbp1s	ru+	9
496.9	92.54	450	15	2	s106xbp1s	ru+	9
478.65	113.44	450	15	2	s106xbp1s	ru+	9
443	134.75	450	15	2	s106xbp1s	ru+	9
434.86	92.9	450	15	2	s106xbp1s	ru+	9
428.62	167.05	450	15	2	s106xbp1s	ru+	9
397.6	86.81	450	15	2	s106xbp1s	ru+	9
357.03	168.76	450	15	2	s106xbp1s	ru+	9
349.79	88.93	450	15	2	s106xbp1s	ru+	9
549.95	206.56	450	15	3	s106xbp1s	ru+	9
520.63	171.47	450	15	3	s106xbp1s	ru+	9
462.04	189.11	450	15	3	s106xbp1s	ru+	9
434.23	173.98	450	15	3	s106xbp1s	ru+	9
431.4	220.74	450	15	3	s106xbp1s	ru+	9
411.04	173.59	450	15	3	s106xbp1s	ru+	9
397.5	222.19	450	15	3	s106xbp1s	ru+	9
379.8	194.86	450	15	3	s106xbp1s	ru+	9
368	189.19	450	15	3	s106xbp1s	ru+	9
353.01	179.53	450	15	3	s106xbp1s	ru+	9
166.24	183.77	450	15	3	s106xbp1s	ru+	9
548.99	288.13	450	15	4	s106xbp1s	ru+	9
543.49	306.86	450	15	4	s106xbp1s	ru+	9
531.52	257.47	450	15	4	s106xbp1s	ru+	9
507.13	295.21	450	15	4	s106xbp1s	ru+	9
505.02	270.7	450	15	4	s106xbp1s	ru+	9
488.42	272.88	450	15	4	s106xbp1s	ru+	9
383.03	305.16	450	15	4	s106xbp1s	ru+	9
364.83	259.31	450	15	4	s106xbp1s	ru+	9
335.7	256.93	450	15	4	s106xbp1s	ru+	9
320.66	281.66	450	15	4	s106xbp1s	ru+	9
304.41	285.82	450	15	4	s106xbp1s	ru+	9
249.77	256.69	450	15	4	s106xbp1s	ru+	9
182.04	312.19	450	15	4	s106xbp1s	ru+	9
23.67	260.11	450	15	4	s106xbp1s	ru+	9
536.09	342.08	450	15	5	s106xbp1s	ru+	9
508.87	362.94	450	15	5	s106xbp1s	ru+	9
461.19	381.89	450	15	5	s106xbp1s	ru+	9
412.99	392.36	450	15	5	s106xbp1s	ru+	9
412.06	361.89	450	15	5	s106xbp1s	ru+	9
341.19	359.21	450	15	5	s106xbp1s	ru+	9
331.84	354.17	450	15	5	s106xbp1s	ru+	9
329.64	391.99	450	15	5	s106xbp1s	ru+	9
312.09	367.1	450	15	5	s106xbp1s	ru+	9
239.79	386.26	450	15	5	s106xbp1s	ru+	9
189.94	392.33	450	15	5	s106xbp1s	ru+	9
182.09	386.42	450	15	5	s106xbp1s	ru+	9
32.06	386.63	450	15	5	s106xbp1s	ru+	9
537.72	433.81	450	15	6	s106xbp1s	ru+	9
535.09	481.28	450	15	6	s106xbp1s	ru+	9
487.33	475	450	15	6	s106xbp1s	ru+	9
484.91	428.06	450	15	6	s106xbp1s	ru+	9
478.53	474.25	450	15	6	s106xbp1s	ru+	9
454.79	478.04	450	15	6	s106xbp1s	ru+	9
442.46	479.88	450	15	6	s106xbp1s	ru+	9
404.03	432.6	450	15	6	s106xbp1s	ru+	9
386.98	479.29	450	15	6	s106xbp1s	ru+	9
365.97	474.29	450	15	6	s106xbp1s	ru+	9
334.96	439.21	450	15	6	s106xbp1s	ru+	9
315.83	469.3	450	15	6	s106xbp1s	ru+	9
51.21	425.98	450	15	6	s106xbp1s	ru+	9
543.23	555.79	450	15	7	s106xbp1s	ru+	9
542.28	525.97	450	15	7	s106xbp1s	ru+	9
542.06	565.51	450	15	7	s106xbp1s	ru+	9
515.92	517.03	450	15	7	s106xbp1s	ru+	9
511.86	554.05	450	15	7	s106xbp1s	ru+	9
459.28	515.84	450	15	7	s106xbp1s	ru+	9
454.5	544.95	450	15	7	s106xbp1s	ru+	9
453.26	509.08	450	15	7	s106xbp1s	ru+	9
431.71	558.99	450	15	7	s106xbp1s	ru+	9
424.44	517.87	450	15	7	s106xbp1s	ru+	9
414.86	523.36	450	15	7	s106xbp1s	ru+	9
403.86	516.16	450	15	7	s106xbp1s	ru+	9
391.85	562.05	450	15	7	s106xbp1s	ru+	9
377.34	512.08	450	15	7	s106xbp1s	ru+	9
114.09	553.71	450	15	7	s106xbp1s	ru+	9
545.12	624.38	450	15	8	s106xbp1s	ru+	9
504.09	612.62	450	15	8	s106xbp1s	ru+	9
492.09	643.91	450	15	8	s106xbp1s	ru+	9
427.42	596.13	450	15	8	s106xbp1s	ru+	9
423.9	648.27	450	15	8	s106xbp1s	ru+	9
401.3	628.88	450	15	8	s106xbp1s	ru+	9
379.36	595.58	450	15	8	s106xbp1s	ru+	9
376.9	648.92	450	15	8	s106xbp1s	ru+	9
370.06	613.63	450	15	8	s106xbp1s	ru+	9
351.96	631.36	450	15	8	s106xbp1s	ru+	9
340.19	630.02	450	15	8	s106xbp1s	ru+	9
333.13	613.97	450	15	8	s106xbp1s	ru+	9
323.77	617.08	450	15	8	s106xbp1s	ru+	9
230.22	627.03	450	15	8	s106xbp1s	ru+	9
128.24	638.17	450	15	8	s106xbp1s	ru+	9
532.82	691.16	450	15	9	s106xbp1s	ru+	9
531.87	699.87	450	15	9	s106xbp1s	ru+	9
527.53	717.89	450	15	9	s106xbp1s	ru+	9
512.13	739.81	450	15	9	s106xbp1s	ru+	9
464.75	718.25	450	15	9	s106xbp1s	ru+	9
444.91	686.6	450	15	9	s106xbp1s	ru+	9
436.48	686.92	450	15	9	s106xbp1s	ru+	9
428.67	724.03	450	15	9	s106xbp1s	ru+	9
398.9	705.61	450	15	9	s106xbp1s	ru+	9
393.49	679.62	450	15	9	s106xbp1s	ru+	9
353.91	730.21	450	15	9	s106xbp1s	ru+	9
125.89	689.57	450	15	9	s106xbp1s	ru+	9
541.88	797.15	450	15	10	s106xbp1s	ru+	9
537.75	789.34	450	15	10	s106xbp1s	ru+	9
536.92	810.33	450	15	10	s106xbp1s	ru+	9
536.6	768.2	450	15	10	s106xbp1s	ru+	9
529.46	800.39	450	15	10	s106xbp1s	ru+	9
521.21	823.24	450	15	10	s106xbp1s	ru+	9
513.16	788.08	450	15	10	s106xbp1s	ru+	9
483.19	823.93	450	15	10	s106xbp1s	ru+	9
448.68	772.01	450	15	10	s106xbp1s	ru+	9
399.78	767.63	450	15	10	s106xbp1s	ru+	9
389.12	818.02	450	15	10	s106xbp1s	ru+	9
303.03	763.96	450	15	10	s106xbp1s	ru+	9
72.96	775.12	450	15	10	s106xbp1s	ru+	9
567	91.1	450	15	1	s106xbp1s	ru-	16
562.13	46.7	450	15	1	s106xbp1s	ru-	16
529.74	54.2	450	15	1	s106xbp1s	ru-	16
455.06	63.1	450	15	1	s106xbp1s	ru-	16
436.59	49.79	450	15	1	s106xbp1s	ru-	16
308.02	32.78	450	15	1	s106xbp1s	ru-	16
293.62	38.51	450	15	1	s106xbp1s	ru-	16
291.88	30.04	450	15	1	s106xbp1s	ru-	16
227.18	84.06	450	15	1	s106xbp1s	ru-	16
172.74	69.19	450	15	1	s106xbp1s	ru-	16
52.02	84.28	450	15	1	s106xbp1s	ru-	16
13.74	86.03	450	15	1	s106xbp1s	ru-	16
550.85	166.75	450	15	2	s106xbp1s	ru-	16
522.77	131.03	450	15	2	s106xbp1s	ru-	16
428.41	152.87	450	15	2	s106xbp1s	ru-	16
403.44	105.85	450	15	2	s106xbp1s	ru-	16
372.48	171.92	450	15	2	s106xbp1s	ru-	16
360.25	135.47	450	15	2	s106xbp1s	ru-	16
332.43	99.72	450	15	2	s106xbp1s	ru-	16
319.25	135.94	450	15	2	s106xbp1s	ru-	16
192.79	115.49	450	15	2	s106xbp1s	ru-	16
133.71	169.67	450	15	2	s106xbp1s	ru-	16
24	111.15	450	15	2	s106xbp1s	ru-	16
7.02	175.81	450	15	2	s106xbp1s	ru-	16
531.53	229.91	450	15	3	s106xbp1s	ru-	16
466.09	223	450	15	3	s106xbp1s	ru-	16
430.57	263.18	450	15	3	s106xbp1s	ru-	16
361.08	192.82	450	15	3	s106xbp1s	ru-	16
359.27	258.07	450	15	3	s106xbp1s	ru-	16
349.8	247.03	450	15	3	s106xbp1s	ru-	16
255.03	196.34	450	15	3	s106xbp1s	ru-	16
204.61	233.42	450	15	3	s106xbp1s	ru-	16
118.81	234.91	450	15	3	s106xbp1s	ru-	16
101.7	199.76	450	15	3	s106xbp1s	ru-	16
80.54	227.15	450	15	3	s106xbp1s	ru-	16
78.8	241.34	450	15	3	s106xbp1s	ru-	16
24.38	189.97	450	15	3	s106xbp1s	ru-	16
23.57	255.88	450	15	3	s106xbp1s	ru-	16
453.29	312.98	450	15	4	s106xbp1s	ru-	16
446.04	276.29	450	15	4	s106xbp1s	ru-	16
432.89	343.12	450	15	4	s106xbp1s	ru-	16
390.55	337.41	450	15	4	s106xbp1s	ru-	16
372.81	319.76	450	15	4	s106xbp1s	ru-	16
343.34	283.93	450	15	4	s106xbp1s	ru-	16
332.06	312.18	450	15	4	s106xbp1s	ru-	16
259.01	282.14	450	15	4	s106xbp1s	ru-	16
258.01	349.18	450	15	4	s106xbp1s	ru-	16
253.3	294.94	450	15	4	s106xbp1s	ru-	16
56.32	337.11	450	15	4	s106xbp1s	ru-	16
550.47	352.28	450	15	5	s106xbp1s	ru-	16
545.57	416.6	450	15	5	s106xbp1s	ru-	16
488.82	420.72	450	15	5	s106xbp1s	ru-	16
460.44	435.13	450	15	5	s106xbp1s	ru-	16
416.1	355.95	450	15	5	s106xbp1s	ru-	16
403.85	362.24	450	15	5	s106xbp1s	ru-	16
382.15	366.36	450	15	5	s106xbp1s	ru-	16
313.7	422.11	450	15	5	s106xbp1s	ru-	16
313.42	400.9	450	15	5	s106xbp1s	ru-	16
289.73	388.84	450	15	5	s106xbp1s	ru-	16
261.26	419.71	450	15	5	s106xbp1s	ru-	16
255.44	402	450	15	5	s106xbp1s	ru-	16
253.7	381.01	450	15	5	s106xbp1s	ru-	16
216.85	368.36	450	15	5	s106xbp1s	ru-	16
184.48	353.66	450	15	5	s106xbp1s	ru-	16
556.98	438.53	450	15	6	s106xbp1s	ru-	16
431.43	502.5	450	15	6	s106xbp1s	ru-	16
428.18	493.94	450	15	6	s106xbp1s	ru-	16
409.11	488.82	450	15	6	s106xbp1s	ru-	16
384.84	443.18	450	15	6	s106xbp1s	ru-	16
366.94	439.89	450	15	6	s106xbp1s	ru-	16
361.68	484.99	450	15	6	s106xbp1s	ru-	16
328.47	492.35	450	15	6	s106xbp1s	ru-	16
325.43	504.19	450	15	6	s106xbp1s	ru-	16
311.31	451.31	450	15	6	s106xbp1s	ru-	16
289.05	463	450	15	6	s106xbp1s	ru-	16
253.26	469.01	450	15	6	s106xbp1s	ru-	16
237.69	514.02	450	15	6	s106xbp1s	ru-	16
29.04	450.99	450	15	6	s106xbp1s	ru-	16
480.84	606.11	450	15	7	s106xbp1s	ru-	16
477.2	575.11	450	15	7	s106xbp1s	ru-	16
467.59	533.65	450	15	7	s106xbp1s	ru-	16
442.21	539.81	450	15	7	s106xbp1s	ru-	16
438.63	571.16	450	15	7	s106xbp1s	ru-	16
385.68	597.9	450	15	7	s106xbp1s	ru-	16
359.48	537.94	450	15	7	s106xbp1s	ru-	16
352.48	598.06	450	15	7	s106xbp1s	ru-	16
348.8	579.12	450	15	7	s106xbp1s	ru-	16
341.03	600.44	450	15	7	s106xbp1s	ru-	16
252.26	556.85	450	15	7	s106xbp1s	ru-	16
148.36	529.14	450	15	7	s106xbp1s	ru-	16
102.29	533.09	450	15	7	s106xbp1s	ru-	16
27.67	534.73	450	15	7	s106xbp1s	ru-	16
534.62	688.95	450	15	8	s106xbp1s	ru-	16
530.84	660.96	450	15	8	s106xbp1s	ru-	16
504.08	693.87	450	15	8	s106xbp1s	ru-	16
503.21	628.14	450	15	8	s106xbp1s	ru-	16
488.75	693.63	450	15	8	s106xbp1s	ru-	16
469.26	628.1	450	15	8	s106xbp1s	ru-	16
461.74	661.88	450	15	8	s106xbp1s	ru-	16
452.65	620.38	450	15	8	s106xbp1s	ru-	16
450.99	665.99	450	15	8	s106xbp1s	ru-	16
433.74	690.59	450	15	8	s106xbp1s	ru-	16
395.69	627.91	450	15	8	s106xbp1s	ru-	16
347.57	626.11	450	15	8	s106xbp1s	ru-	16
251.17	644.06	450	15	8	s106xbp1s	ru-	16
123.17	695.35	450	15	8	s106xbp1s	ru-	16
75.42	665.1	450	15	8	s106xbp1s	ru-	16
17.75	695.74	450	15	8	s106xbp1s	ru-	16
555.7	720.72	450	15	9	s106xbp1s	ru-	16
482.34	762.22	450	15	9	s106xbp1s	ru-	16
451.92	749.69	450	15	9	s106xbp1s	ru-	16
418.39	742.91	450	15	9	s106xbp1s	ru-	16
415.72	764.6	450	15	9	s106xbp1s	ru-	16
412.28	709.18	450	15	9	s106xbp1s	ru-	16
409.98	698.69	450	15	9	s106xbp1s	ru-	16
407.75	774.03	450	15	9	s106xbp1s	ru-	16
370.48	779.58	450	15	9	s106xbp1s	ru-	16
305.69	736.25	450	15	9	s106xbp1s	ru-	16
251.11	732	450	15	9	s106xbp1s	ru-	16
251.04	742.04	450	15	9	s106xbp1s	ru-	16
222.69	775.37	450	15	9	s106xbp1s	ru-	16
159.87	700.92	450	15	9	s106xbp1s	ru-	16
61.71	747.04	450	15	9	s106xbp1s	ru-	16
558.07	802.74	450	15	10	s106xbp1s	ru-	16
491.93	864.74	450	15	10	s106xbp1s	ru-	16
420.29	840.14	450	15	10	s106xbp1s	ru-	16
410.25	789.92	450	15	10	s106xbp1s	ru-	16
406.78	853.08	450	15	10	s106xbp1s	ru-	16
403.43	829.87	450	15	10	s106xbp1s	ru-	16
393.68	801.91	450	15	10	s106xbp1s	ru-	16
310.31	827.09	450	15	10	s106xbp1s	ru-	16
248.81	838.83	450	15	10	s106xbp1s	ru-	16
231.16	818.12	450	15	10	s106xbp1s	ru-	16
207.86	852.98	450	15	10	s106xbp1s	ru-	16
118.59	839.24	450	15	10	s106xbp1s	ru-	16
82.18	786	450	15	10	s106xbp1s	ru-	16
558.31	28.71	450	15	1	s106xbp1s	ru+	16
554.32	83.78	450	15	1	s106xbp1s	ru+	16
544.47	48.21	450	15	1	s106xbp1s	ru+	16
480.5	70.17	450	15	1	s106xbp1s	ru+	16
449.34	42.12	450	15	1	s106xbp1s	ru+	16
389.35	71.68	450	15	1	s106xbp1s	ru+	16
370.7	53.15	450	15	1	s106xbp1s	ru+	16
78.4	74.31	450	15	1	s106xbp1s	ru+	16
62.54	51.28	450	15	1	s106xbp1s	ru+	16
554.41	131.91	450	15	2	s106xbp1s	ru+	16
547.23	143.68	450	15	2	s106xbp1s	ru+	16
541.55	159.23	450	15	2	s106xbp1s	ru+	16
522.65	159.98	450	15	2	s106xbp1s	ru+	16
511.42	117.32	450	15	2	s106xbp1s	ru+	16
508.01	149.62	450	15	2	s106xbp1s	ru+	16
500.22	116.06	450	15	2	s106xbp1s	ru+	16
445.81	135.07	450	15	2	s106xbp1s	ru+	16
420.21	160.06	450	15	2	s106xbp1s	ru+	16
365.7	127.64	450	15	2	s106xbp1s	ru+	16
364.9	93.64	450	15	2	s106xbp1s	ru+	16
359.42	153.31	450	15	2	s106xbp1s	ru+	16
329.61	93.04	450	15	2	s106xbp1s	ru+	16
321.87	99.08	450	15	2	s106xbp1s	ru+	16
201.36	101.11	450	15	2	s106xbp1s	ru+	16
19.6	170.3	450	15	2	s106xbp1s	ru+	16
471.36	233	450	15	3	s106xbp1s	ru+	16
415.37	219.36	450	15	3	s106xbp1s	ru+	16
413.3	237.13	450	15	3	s106xbp1s	ru+	16
412.8	257.95	450	15	3	s106xbp1s	ru+	16
380.33	245.73	450	15	3	s106xbp1s	ru+	16
377.85	210.27	450	15	3	s106xbp1s	ru+	16
367.79	237.65	450	15	3	s106xbp1s	ru+	16
347.59	213.03	450	15	3	s106xbp1s	ru+	16
255.24	262.96	450	15	3	s106xbp1s	ru+	16
223.45	216.94	450	15	3	s106xbp1s	ru+	16
117.37	191.7	450	15	3	s106xbp1s	ru+	16
98.79	189.65	450	15	3	s106xbp1s	ru+	16
9.29	246.03	450	15	3	s106xbp1s	ru+	16
546.87	307.15	450	15	4	s106xbp1s	ru+	16
496.23	296.15	450	15	4	s106xbp1s	ru+	16
491.75	344.17	450	15	4	s106xbp1s	ru+	16
467.87	307.87	450	15	4	s106xbp1s	ru+	16
407.47	322.69	450	15	4	s106xbp1s	ru+	16
389.13	318.77	450	15	4	s106xbp1s	ru+	16
367.91	304.25	450	15	4	s106xbp1s	ru+	16
247.05	325.04	450	15	4	s106xbp1s	ru+	16
61.6	298.91	450	15	4	s106xbp1s	ru+	16
556.47	407.48	450	15	5	s106xbp1s	ru+	16
551.6	387.78	450	15	5	s106xbp1s	ru+	16
549.94	397.2	450	15	5	s106xbp1s	ru+	16
548.39	417.66	450	15	5	s106xbp1s	ru+	16
541.45	402.84	450	15	5	s106xbp1s	ru+	16
531.17	380.88	450	15	5	s106xbp1s	ru+	16
518.72	411.68	450	15	5	s106xbp1s	ru+	16
425.24	353.41	450	15	5	s106xbp1s	ru+	16
414.87	384.92	450	15	5	s106xbp1s	ru+	16
324.03	431.92	450	15	5	s106xbp1s	ru+	16
304.56	385.03	450	15	5	s106xbp1s	ru+	16
290.73	353.77	450	15	5	s106xbp1s	ru+	16
66.39	404.39	450	15	5	s106xbp1s	ru+	16
534.45	437.17	450	15	6	s106xbp1s	ru+	16
524.8	470.89	450	15	6	s106xbp1s	ru+	16
520.18	497.31	450	15	6	s106xbp1s	ru+	16
462.82	513.88	450	15	6	s106xbp1s	ru+	16
461.41	491.16	450	15	6	s106xbp1s	ru+	16
454.86	470.16	450	15	6	s106xbp1s	ru+	16
415.31	490.29	450	15	6	s106xbp1s	ru+	16
372.31	437.05	450	15	6	s106xbp1s	ru+	16
349.82	477.67	450	15	6	s106xbp1s	ru+	16
307.91	489.33	450	15	6	s106xbp1s	ru+	16
175.32	519.08	450	15	6	s106xbp1s	ru+	16
102.37	464.11	450	15	6	s106xbp1s	ru+	16
521.12	579.98	450	15	7	s106xbp1s	ru+	16
457.34	576.73	450	15	7	s106xbp1s	ru+	16
422.32	569.14	450	15	7	s106xbp1s	ru+	16
413.37	524.94	450	15	7	s106xbp1s	ru+	16
406.12	601.15	450	15	7	s106xbp1s	ru+	16
398.91	551.65	450	15	7	s106xbp1s	ru+	16
395.44	524.79	450	15	7	s106xbp1s	ru+	16
387.96	606.87	450	15	7	s106xbp1s	ru+	16
354.49	560	450	15	7	s106xbp1s	ru+	16
350.22	585.29	450	15	7	s106xbp1s	ru+	16
318.85	551.23	450	15	7	s106xbp1s	ru+	16
288.26	580.01	450	15	7	s106xbp1s	ru+	16
240.44	549.04	450	15	7	s106xbp1s	ru+	16
236.13	571.87	450	15	7	s106xbp1s	ru+	16
544.99	650.3	450	15	8	s106xbp1s	ru+	16
509.82	611.06	450	15	8	s106xbp1s	ru+	16
482.91	692.38	450	15	8	s106xbp1s	ru+	16
478.19	655.13	450	15	8	s106xbp1s	ru+	16
449.14	664.16	450	15	8	s106xbp1s	ru+	16
400.1	686.63	450	15	8	s106xbp1s	ru+	16
365.33	639.86	450	15	8	s106xbp1s	ru+	16
347.94	673.01	450	15	8	s106xbp1s	ru+	16
344.45	635.65	450	15	8	s106xbp1s	ru+	16
330.91	692.91	450	15	8	s106xbp1s	ru+	16
321.97	633.72	450	15	8	s106xbp1s	ru+	16
311.24	652.36	450	15	8	s106xbp1s	ru+	16
171.26	681.07	450	15	8	s106xbp1s	ru+	16
165.28	646.35	450	15	8	s106xbp1s	ru+	16
551.45	764.34	450	15	9	s106xbp1s	ru+	16
536.19	745.72	450	15	9	s106xbp1s	ru+	16
480.81	771.25	450	15	9	s106xbp1s	ru+	16
445.21	772.94	450	15	9	s106xbp1s	ru+	16
440.48	746.02	450	15	9	s106xbp1s	ru+	16
422.51	761.08	450	15	9	s106xbp1s	ru+	16
416.13	742.78	450	15	9	s106xbp1s	ru+	16
351.24	720.88	450	15	9	s106xbp1s	ru+	16
306.6	749.71	450	15	9	s106xbp1s	ru+	16
186.84	712.05	450	15	9	s106xbp1s	ru+	16
147.45	736.45	450	15	9	s106xbp1s	ru+	16
550.32	841.56	450	15	10	s106xbp1s	ru+	16
538.19	830.84	450	15	10	s106xbp1s	ru+	16
534.07	850.8	450	15	10	s106xbp1s	ru+	16
515.48	788.18	450	15	10	s106xbp1s	ru+	16
456.67	857.94	450	15	10	s106xbp1s	ru+	16
435.14	837.08	450	15	10	s106xbp1s	ru+	16
424.45	783.12	450	15	10	s106xbp1s	ru+	16
411.23	867.74	450	15	10	s106xbp1s	ru+	16
389.5	829.73	450	15	10	s106xbp1s	ru+	16
385.38	840.95	450	15	10	s106xbp1s	ru+	16
375.81	841.38	450	15	10	s106xbp1s	ru+	16
318.18	864.93	450	15	10	s106xbp1s	ru+	16
301.56	840.63	450	15	10	s106xbp1s	ru+	16
285.26	824.17	450	15	10	s106xbp1s	ru+	16
46.05	825.18	450	15	10	s106xbp1s	ru+	16
327.22	13.84	450	15	1	s106xbp1	ru-	23
323.54	48.96	450	15	1	s106xbp1	ru-	23
208.47	56.57	450	15	1	s106xbp1	ru-	23
206.55	17.2	450	15	1	s106xbp1	ru-	23
195.63	37.93	450	15	1	s106xbp1	ru-	23
162.46	78.15	450	15	1	s106xbp1	ru-	23
70.26	80.32	450	15	1	s106xbp1	ru-	23
68.09	24.02	450	15	1	s106xbp1	ru-	23
17.9	78.32	450	15	1	s106xbp1	ru-	23
391.51	115.92	450	15	2	s106xbp1	ru-	23
259.12	124.09	450	15	2	s106xbp1	ru-	23
150.31	145	450	15	2	s106xbp1	ru-	23
124.9	113.13	450	15	2	s106xbp1	ru-	23
96.29	144.12	450	15	2	s106xbp1	ru-	23
78.34	113.96	450	15	2	s106xbp1	ru-	23
34.41	122.22	450	15	2	s106xbp1	ru-	23
31.11	114.03	450	15	2	s106xbp1	ru-	23
467.35	192.09	450	15	3	s106xbp1	ru-	23
414.34	215.38	450	15	3	s106xbp1	ru-	23
394	215.13	450	15	3	s106xbp1	ru-	23
392.27	238.42	450	15	3	s106xbp1	ru-	23
306.97	187.76	450	15	3	s106xbp1	ru-	23
306.48	237.26	450	15	3	s106xbp1	ru-	23
256.5	214.3	450	15	3	s106xbp1	ru-	23
221.26	196.3	450	15	3	s106xbp1	ru-	23
177.38	196.77	450	15	3	s106xbp1	ru-	23
159.02	189.26	450	15	3	s106xbp1	ru-	23
103.58	225.04	450	15	3	s106xbp1	ru-	23
64.52	242.37	450	15	3	s106xbp1	ru-	23
50.33	193.86	450	15	3	s106xbp1	ru-	23
554.7	272.58	450	15	4	s106xbp1	ru-	23
533.29	328.05	450	15	4	s106xbp1	ru-	23
429.84	317.14	450	15	4	s106xbp1	ru-	23
305.76	284.99	450	15	4	s106xbp1	ru-	23
257.18	303.01	450	15	4	s106xbp1	ru-	23
145.58	298.97	450	15	4	s106xbp1	ru-	23
132.81	277.11	450	15	4	s106xbp1	ru-	23
119.98	310.89	450	15	4	s106xbp1	ru-	23
60.01	315.82	450	15	4	s106xbp1	ru-	23
32.73	288.85	450	15	4	s106xbp1	ru-	23
26.21	274.36	450	15	4	s106xbp1	ru-	23
18.28	311.26	450	15	4	s106xbp1	ru-	23
497.26	413.61	450	15	5	s106xbp1	ru-	23
480.2	380.85	450	15	5	s106xbp1	ru-	23
412.3	363.69	450	15	5	s106xbp1	ru-	23
357.69	402.87	450	15	5	s106xbp1	ru-	23
349.25	358.14	450	15	5	s106xbp1	ru-	23
311.91	380.96	450	15	5	s106xbp1	ru-	23
214.85	404.92	450	15	5	s106xbp1	ru-	23
94.86	392.19	450	15	5	s106xbp1	ru-	23
90.53	355.12	450	15	5	s106xbp1	ru-	23
83.55	365.13	450	15	5	s106xbp1	ru-	23
47.48	402.73	450	15	5	s106xbp1	ru-	23
21.2	381.35	450	15	5	s106xbp1	ru-	23
504.49	454	450	15	6	s106xbp1	ru-	23
485.76	483.01	450	15	6	s106xbp1	ru-	23
419.43	493.39	450	15	6	s106xbp1	ru-	23
359.65	455.62	450	15	6	s106xbp1	ru-	23
318.73	475.17	450	15	6	s106xbp1	ru-	23
305.58	443.59	450	15	6	s106xbp1	ru-	23
253.52	491.75	450	15	6	s106xbp1	ru-	23
249.42	445.86	450	15	6	s106xbp1	ru-	23
243.56	468.01	450	15	6	s106xbp1	ru-	23
178.33	485.11	450	15	6	s106xbp1	ru-	23
160.59	450.06	450	15	6	s106xbp1	ru-	23
115.33	472.02	450	15	6	s106xbp1	ru-	23
447.55	556.81	450	15	7	s106xbp1	ru-	23
391.62	586.41	450	15	7	s106xbp1	ru-	23
388.02	558.06	450	15	7	s106xbp1	ru-	23
362.38	534.61	450	15	7	s106xbp1	ru-	23
292.77	536.17	450	15	7	s106xbp1	ru-	23
249.08	551.51	450	15	7	s106xbp1	ru-	23
241.59	537.06	450	15	7	s106xbp1	ru-	23
166.32	539.1	450	15	7	s106xbp1	ru-	23
81.49	578.87	450	15	7	s106xbp1	ru-	23
72.55	532.29	450	15	7	s106xbp1	ru-	23
69.78	579.09	450	15	7	s106xbp1	ru-	23
30.28	556.19	450	15	7	s106xbp1	ru-	23
29.89	528.37	450	15	7	s106xbp1	ru-	23
457.45	617.74	450	15	8	s106xbp1	ru-	23
415.21	639.57	450	15	8	s106xbp1	ru-	23
390.95	662.88	450	15	8	s106xbp1	ru-	23
251.41	657.98	450	15	8	s106xbp1	ru-	23
203.58	644.02	450	15	8	s106xbp1	ru-	23
189.34	623.98	450	15	8	s106xbp1	ru-	23
177.58	605.04	450	15	8	s106xbp1	ru-	23
144.6	657.96	450	15	8	s106xbp1	ru-	23
115.52	659.69	450	15	8	s106xbp1	ru-	23
91.36	626.22	450	15	8	s106xbp1	ru-	23
55.53	658.01	450	15	8	s106xbp1	ru-	23
54.77	610.91	450	15	8	s106xbp1	ru-	23
448.9	675.04	450	15	9	s106xbp1	ru-	23
446.9	716.01	450	15	9	s106xbp1	ru-	23
438.74	727.79	450	15	9	s106xbp1	ru-	23
437.54	738.2	450	15	9	s106xbp1	ru-	23
400.76	749.96	450	15	9	s106xbp1	ru-	23
340.37	740.39	450	15	9	s106xbp1	ru-	23
323.24	703.33	450	15	9	s106xbp1	ru-	23
240.53	717.85	450	15	9	s106xbp1	ru-	23
212.43	749.48	450	15	9	s106xbp1	ru-	23
29.4	684.86	450	15	9	s106xbp1	ru-	23
6.63	732.19	450	15	9	s106xbp1	ru-	23
5.78	707.26	450	15	9	s106xbp1	ru-	23
543	800.89	450	15	10	s106xbp1	ru-	23
496.57	833.48	450	15	10	s106xbp1	ru-	23
452.52	806.87	450	15	10	s106xbp1	ru-	23
439.18	766.36	450	15	10	s106xbp1	ru-	23
366.07	807.81	450	15	10	s106xbp1	ru-	23
310.82	790.94	450	15	10	s106xbp1	ru-	23
246.97	839.2	450	15	10	s106xbp1	ru-	23
231.5	779.82	450	15	10	s106xbp1	ru-	23
98.23	798.99	450	15	10	s106xbp1	ru-	23
1.69	803.21	450	15	10	s106xbp1	ru-	23
468.34	34.95	450	15	1	s106xbp1	ru+	23
379.9	9	450	15	1	s106xbp1	ru+	23
328.4	66.07	450	15	1	s106xbp1	ru+	23
321.7	15.38	450	15	1	s106xbp1	ru+	23
259.25	41.01	450	15	1	s106xbp1	ru+	23
185.22	21.91	450	15	1	s106xbp1	ru+	23
115.04	25.64	450	15	1	s106xbp1	ru+	23
63.92	73.43	450	15	1	s106xbp1	ru+	23
48.98	32.58	450	15	1	s106xbp1	ru+	23
47.69	23.83	450	15	1	s106xbp1	ru+	23
5.71	36.61	450	15	1	s106xbp1	ru+	23
445.74	101.78	450	15	2	s106xbp1	ru+	23
444.76	114.17	450	15	2	s106xbp1	ru+	23
366.35	109.66	450	15	2	s106xbp1	ru+	23
345.76	133.7	450	15	2	s106xbp1	ru+	23
324.2	121.18	450	15	2	s106xbp1	ru+	23
314.35	108.36	450	15	2	s106xbp1	ru+	23
309.35	155.65	450	15	2	s106xbp1	ru+	23
233	107.33	450	15	2	s106xbp1	ru+	23
214	141.79	450	15	2	s106xbp1	ru+	23
112.97	142.6	450	15	2	s106xbp1	ru+	23
95.04	103.03	450	15	2	s106xbp1	ru+	23
61.28	139.31	450	15	2	s106xbp1	ru+	23
47.5	149.86	450	15	2	s106xbp1	ru+	23
557.93	202.18	450	15	3	s106xbp1	ru+	23
382.09	242.54	450	15	3	s106xbp1	ru+	23
371.15	188.51	450	15	3	s106xbp1	ru+	23
341.69	207.3	450	15	3	s106xbp1	ru+	23
332.84	184.18	450	15	3	s106xbp1	ru+	23
308.92	205.6	450	15	3	s106xbp1	ru+	23
258.61	200.38	450	15	3	s106xbp1	ru+	23
92.24	197.2	450	15	3	s106xbp1	ru+	23
84.94	206.04	450	15	3	s106xbp1	ru+	23
47.98	209.5	450	15	3	s106xbp1	ru+	23
27.77	198.21	450	15	3	s106xbp1	ru+	23
9.33	193.6	450	15	3	s106xbp1	ru+	23
486.99	303.96	450	15	4	s106xbp1	ru+	23
321.87	276.79	450	15	4	s106xbp1	ru+	23
250.95	299.99	450	15	4	s106xbp1	ru+	23
249.58	329.89	450	15	4	s106xbp1	ru+	23
224.66	323.94	450	15	4	s106xbp1	ru+	23
177.21	285.01	450	15	4	s106xbp1	ru+	23
141.21	320.22	450	15	4	s106xbp1	ru+	23
138.24	293.99	450	15	4	s106xbp1	ru+	23
74.68	297.07	450	15	4	s106xbp1	ru+	23
25.98	325.16	450	15	4	s106xbp1	ru+	23
400.22	402	450	15	5	s106xbp1	ru+	23
385.32	365.99	450	15	5	s106xbp1	ru+	23
340.64	406.86	450	15	5	s106xbp1	ru+	23
246.15	382.54	450	15	5	s106xbp1	ru+	23
167.61	389.54	450	15	5	s106xbp1	ru+	23
160.92	410.98	450	15	5	s106xbp1	ru+	23
128.33	402.13	450	15	5	s106xbp1	ru+	23
116.18	395.36	450	15	5	s106xbp1	ru+	23
97.43	382.03	450	15	5	s106xbp1	ru+	23
81.3	374.36	450	15	5	s106xbp1	ru+	23
65.23	367.53	450	15	5	s106xbp1	ru+	23
61.95	407.14	450	15	5	s106xbp1	ru+	23
30.54	379.36	450	15	5	s106xbp1	ru+	23
534.2	467.68	450	15	6	s106xbp1	ru+	23
419.61	449.87	450	15	6	s106xbp1	ru+	23
410.55	488.91	450	15	6	s106xbp1	ru+	23
360.9	466.18	450	15	6	s106xbp1	ru+	23
346.25	498.89	450	15	6	s106xbp1	ru+	23
334.63	446.69	450	15	6	s106xbp1	ru+	23
307.33	448.9	450	15	6	s106xbp1	ru+	23
174.86	475.26	450	15	6	s106xbp1	ru+	23
104.22	494.33	450	15	6	s106xbp1	ru+	23
61.48	488.61	450	15	6	s106xbp1	ru+	23
418.17	570.86	450	15	7	s106xbp1	ru+	23
401.3	562.97	450	15	7	s106xbp1	ru+	23
343.44	574.72	450	15	7	s106xbp1	ru+	23
244.89	576.8	450	15	7	s106xbp1	ru+	23
207.03	580.39	450	15	7	s106xbp1	ru+	23
188.17	530.27	450	15	7	s106xbp1	ru+	23
179.17	571.99	450	15	7	s106xbp1	ru+	23
143.77	577.94	450	15	7	s106xbp1	ru+	23
73.71	578.25	450	15	7	s106xbp1	ru+	23
66.33	572.84	450	15	7	s106xbp1	ru+	23
57.36	574.14	450	15	7	s106xbp1	ru+	23
42.97	569.74	450	15	7	s106xbp1	ru+	23
556.08	673.17	450	15	8	s106xbp1	ru+	23
456.27	671.15	450	15	8	s106xbp1	ru+	23
442.21	637.18	450	15	8	s106xbp1	ru+	23
438.65	660.14	450	15	8	s106xbp1	ru+	23
375.74	669.19	450	15	8	s106xbp1	ru+	23
365.05	629.17	450	15	8	s106xbp1	ru+	23
332.33	613.65	450	15	8	s106xbp1	ru+	23
312.98	616.29	450	15	8	s106xbp1	ru+	23
182.37	607.31	450	15	8	s106xbp1	ru+	23
96.11	606.15	450	15	8	s106xbp1	ru+	23
7.34	638	450	15	8	s106xbp1	ru+	23
524.82	712.08	450	15	9	s106xbp1	ru+	23
455.3	720.8	450	15	9	s106xbp1	ru+	23
372.75	749.96	450	15	9	s106xbp1	ru+	23
363.24	722.94	450	15	9	s106xbp1	ru+	23
335.59	698.61	450	15	9	s106xbp1	ru+	23
328.24	724.39	450	15	9	s106xbp1	ru+	23
319.48	737.78	450	15	9	s106xbp1	ru+	23
254.19	713.64	450	15	9	s106xbp1	ru+	23
252.17	753.01	450	15	9	s106xbp1	ru+	23
197.29	726.77	450	15	9	s106xbp1	ru+	23
555.29	768.86	450	15	10	s106xbp1	ru+	23
538.4	841	450	15	10	s106xbp1	ru+	23
483.14	816.13	450	15	10	s106xbp1	ru+	23
401.1	792.32	450	15	10	s106xbp1	ru+	23
391.92	825.91	450	15	10	s106xbp1	ru+	23
365.78	784.92	450	15	10	s106xbp1	ru+	23
310.55	784.27	450	15	10	s106xbp1	ru+	23
301.5	830.88	450	15	10	s106xbp1	ru+	23
224.61	819.26	450	15	10	s106xbp1	ru+	23
106.75	791.31	450	15	10	s106xbp1	ru+	23
39.43	812.9	450	15	10	s106xbp1	ru+	23
31.37	780.72	450	15	10	s106xbp1	ru+	23
522.34	53.95	450	15	1	s106xbp1s	ru-	30
461.13	61.15	450	15	1	s106xbp1s	ru-	30
327.9	64.22	450	15	1	s106xbp1s	ru-	30
234.53	20.38	450	15	1	s106xbp1s	ru-	30
202	48.65	450	15	1	s106xbp1s	ru-	30
124.96	70.57	450	15	1	s106xbp1s	ru-	30
59.7	69.1	450	15	1	s106xbp1s	ru-	30
48.1	23.3	450	15	1	s106xbp1s	ru-	30
30.15	6	450	15	1	s106xbp1s	ru-	30
17.19	73.79	450	15	1	s106xbp1s	ru-	30
240.98	168.72	450	15	2	s106xbp1s	ru-	30
221.08	138.98	450	15	2	s106xbp1s	ru-	30
207.1	144.29	450	15	2	s106xbp1s	ru-	30
152.03	137.48	450	15	2	s106xbp1s	ru-	30
97.33	94.32	450	15	2	s106xbp1s	ru-	30
78.03	141.29	450	15	2	s106xbp1s	ru-	30
59	109.92	450	15	2	s106xbp1s	ru-	30
31.97	153.34	450	15	2	s106xbp1s	ru-	30
28.86	110.33	450	15	2	s106xbp1s	ru-	30
23.99	159	450	15	2	s106xbp1s	ru-	30
20.27	107.77	450	15	2	s106xbp1s	ru-	30
18.24	97.68	450	15	2	s106xbp1s	ru-	30
561.94	247.68	450	15	3	s106xbp1s	ru-	30
324.3	223	450	15	3	s106xbp1s	ru-	30
228.11	227.08	450	15	3	s106xbp1s	ru-	30
152.15	238.23	450	15	3	s106xbp1s	ru-	30
78.43	195.25	450	15	3	s106xbp1s	ru-	30
78.06	231.02	450	15	3	s106xbp1s	ru-	30
63.31	193.77	450	15	3	s106xbp1s	ru-	30
62.95	185.32	450	15	3	s106xbp1s	ru-	30
44.83	225.12	450	15	3	s106xbp1s	ru-	30
37.08	187.08	450	15	3	s106xbp1s	ru-	30
24.54	196.29	450	15	3	s106xbp1s	ru-	30
451.67	277.87	450	15	4	s106xbp1s	ru-	30
420.53	328.52	450	15	4	s106xbp1s	ru-	30
263.76	329.14	450	15	4	s106xbp1s	ru-	30
251.91	306.32	450	15	4	s106xbp1s	ru-	30
212.93	258.87	450	15	4	s106xbp1s	ru-	30
142.92	270.93	450	15	4	s106xbp1s	ru-	30
107.86	304.71	450	15	4	s106xbp1s	ru-	30
84.01	321.78	450	15	4	s106xbp1s	ru-	30
64.18	312.89	450	15	4	s106xbp1s	ru-	30
27.88	324.07	450	15	4	s106xbp1s	ru-	30
22.17	312.15	450	15	4	s106xbp1s	ru-	30
477.97	392.67	450	15	5	s106xbp1s	ru-	30
436.73	420.98	450	15	5	s106xbp1s	ru-	30
392.47	392.26	450	15	5	s106xbp1s	ru-	30
325.78	355.93	450	15	5	s106xbp1s	ru-	30
262.01	355.87	450	15	5	s106xbp1s	ru-	30
179.06	408.12	450	15	5	s106xbp1s	ru-	30
88.1	339.62	450	15	5	s106xbp1s	ru-	30
86.87	361.86	450	15	5	s106xbp1s	ru-	30
60.31	405.96	450	15	5	s106xbp1s	ru-	30
46.39	338.78	450	15	5	s106xbp1s	ru-	30
32.98	411.82	450	15	5	s106xbp1s	ru-	30
28.13	359.83	450	15	5	s106xbp1s	ru-	30
14.2	349.6	450	15	5	s106xbp1s	ru-	30
253.11	504.2	450	15	6	s106xbp1s	ru-	30
246.4	443.39	450	15	6	s106xbp1s	ru-	30
199.94	486.24	450	15	6	s106xbp1s	ru-	30
178.71	499.94	450	15	6	s106xbp1s	ru-	30
158.85	423.07	450	15	6	s106xbp1s	ru-	30
139.79	480.61	450	15	6	s106xbp1s	ru-	30
76.55	434.04	450	15	6	s106xbp1s	ru-	30
57.92	443.38	450	15	6	s106xbp1s	ru-	30
51.07	499.55	450	15	6	s106xbp1s	ru-	30
47.89	437.09	450	15	6	s106xbp1s	ru-	30
28.14	500.35	450	15	6	s106xbp1s	ru-	30
17.87	499.84	450	15	6	s106xbp1s	ru-	30
16.91	479.1	450	15	6	s106xbp1s	ru-	30
436.91	583.84	450	15	7	s106xbp1s	ru-	30
376.5	562.38	450	15	7	s106xbp1s	ru-	30
346.34	564.7	450	15	7	s106xbp1s	ru-	30
341.89	526.96	450	15	7	s106xbp1s	ru-	30
240.02	566.69	450	15	7	s106xbp1s	ru-	30
167.93	522.69	450	15	7	s106xbp1s	ru-	30
148.75	560.65	450	15	7	s106xbp1s	ru-	30
83.7	522.38	450	15	7	s106xbp1s	ru-	30
56.11	519.14	450	15	7	s106xbp1s	ru-	30
33.12	582.31	450	15	7	s106xbp1s	ru-	30
33.08	523.08	450	15	7	s106xbp1s	ru-	30
31.18	567.32	450	15	7	s106xbp1s	ru-	30
14.19	563.13	450	15	7	s106xbp1s	ru-	30
414.03	662.2	450	15	8	s106xbp1s	ru-	30
309.81	655.72	450	15	8	s106xbp1s	ru-	30
245.97	654.2	450	15	8	s106xbp1s	ru-	30
199.99	608.8	450	15	8	s106xbp1s	ru-	30
125.86	610.09	450	15	8	s106xbp1s	ru-	30
63.93	659.11	450	15	8	s106xbp1s	ru-	30
54.84	593.3	450	15	8	s106xbp1s	ru-	30
32.28	606.74	450	15	8	s106xbp1s	ru-	30
29.67	650.88	450	15	8	s106xbp1s	ru-	30
26.13	671.56	450	15	8	s106xbp1s	ru-	30
13.3	649.89	450	15	8	s106xbp1s	ru-	30
9.88	668.9	450	15	8	s106xbp1s	ru-	30
491.39	684.09	450	15	9	s106xbp1s	ru-	30
425	753.59	450	15	9	s106xbp1s	ru-	30
372.91	739.51	450	15	9	s106xbp1s	ru-	30
332.16	701.07	450	15	9	s106xbp1s	ru-	30
309.47	730.19	450	15	9	s106xbp1s	ru-	30
251.46	689	450	15	9	s106xbp1s	ru-	30
177.06	741.74	450	15	9	s106xbp1s	ru-	30
115.59	730.65	450	15	9	s106xbp1s	ru-	30
29.84	753.69	450	15	9	s106xbp1s	ru-	30
29.49	718.92	450	15	9	s106xbp1s	ru-	30
19.14	689.11	450	15	9	s106xbp1s	ru-	30
228.4	785.14	450	15	10	s106xbp1s	ru-	30
227.05	770.52	450	15	10	s106xbp1s	ru-	30
37.15	767.83	450	15	10	s106xbp1s	ru-	30
12.1	766.85	450	15	10	s106xbp1s	ru-	30
564.11	4.64	450	15	1	s106xbp1s	ru+	30
489.29	76.14	450	15	1	s106xbp1s	ru+	30
422.48	79.89	450	15	1	s106xbp1s	ru+	30
397.56	50.08	450	15	1	s106xbp1s	ru+	30
377.79	10.84	450	15	1	s106xbp1s	ru+	30
349.5	67.17	450	15	1	s106xbp1s	ru+	30
321.73	43.74	450	15	1	s106xbp1s	ru+	30
252.52	47	450	15	1	s106xbp1s	ru+	30
250.53	83.02	450	15	1	s106xbp1s	ru+	30
203.64	75.16	450	15	1	s106xbp1s	ru+	30
195.25	15.87	450	15	1	s106xbp1s	ru+	30
126.35	21.93	450	15	1	s106xbp1s	ru+	30
92.22	14.59	450	15	1	s106xbp1s	ru+	30
44.45	57.84	450	15	1	s106xbp1s	ru+	30
18.14	14.23	450	15	1	s106xbp1s	ru+	30
188.55	161.58	450	15	2	s106xbp1s	ru+	30
124.02	140.27	450	15	2	s106xbp1s	ru+	30
113.52	104.22	450	15	2	s106xbp1s	ru+	30
89.55	156.62	450	15	2	s106xbp1s	ru+	30
73.49	138.02	450	15	2	s106xbp1s	ru+	30
49.64	149.73	450	15	2	s106xbp1s	ru+	30
43.45	106.55	450	15	2	s106xbp1s	ru+	30
42.81	164.69	450	15	2	s106xbp1s	ru+	30
29.29	169.76	450	15	2	s106xbp1s	ru+	30
26.69	86.79	450	15	2	s106xbp1s	ru+	30
23.34	105.18	450	15	2	s106xbp1s	ru+	30
17.21	95.7	450	15	2	s106xbp1s	ru+	30
516.48	218.28	450	15	3	s106xbp1s	ru+	30
353.92	249.87	450	15	3	s106xbp1s	ru+	30
252.63	245.21	450	15	3	s106xbp1s	ru+	30
239.69	221.93	450	15	3	s106xbp1s	ru+	30
226.85	223.55	450	15	3	s106xbp1s	ru+	30
205.99	190.84	450	15	3	s106xbp1s	ru+	30
134.5	188.45	450	15	3	s106xbp1s	ru+	30
78.45	235.55	450	15	3	s106xbp1s	ru+	30
60.49	178.41	450	15	3	s106xbp1s	ru+	30
27.19	193.09	450	15	3	s106xbp1s	ru+	30
27.05	237.81	450	15	3	s106xbp1s	ru+	30
23.33	253.08	450	15	3	s106xbp1s	ru+	30
328.4	276.78	450	15	4	s106xbp1s	ru+	30
265.11	327.24	450	15	4	s106xbp1s	ru+	30
174.71	276.4	450	15	4	s106xbp1s	ru+	30
112.38	310.79	450	15	4	s106xbp1s	ru+	30
104.43	301.63	450	15	4	s106xbp1s	ru+	30
101.17	270.14	450	15	4	s106xbp1s	ru+	30
97.59	317.85	450	15	4	s106xbp1s	ru+	30
77.63	273.83	450	15	4	s106xbp1s	ru+	30
74.23	306.51	450	15	4	s106xbp1s	ru+	30
35.2	305.05	450	15	4	s106xbp1s	ru+	30
30.46	261.64	450	15	4	s106xbp1s	ru+	30
377.28	404.29	450	15	5	s106xbp1s	ru+	30
264.98	397.5	450	15	5	s106xbp1s	ru+	30
234.57	393.05	450	15	5	s106xbp1s	ru+	30
206.23	400.33	450	15	5	s106xbp1s	ru+	30
192.78	340.53	450	15	5	s106xbp1s	ru+	30
136.44	406.98	450	15	5	s106xbp1s	ru+	30
118.58	356.35	450	15	5	s106xbp1s	ru+	30
82.7	346.91	450	15	5	s106xbp1s	ru+	30
78.83	402.76	450	15	5	s106xbp1s	ru+	30
69.82	387.49	450	15	5	s106xbp1s	ru+	30
61.49	389.57	450	15	5	s106xbp1s	ru+	30
58.21	341.77	450	15	5	s106xbp1s	ru+	30
13.97	411.02	450	15	5	s106xbp1s	ru+	30
252.86	444.04	450	15	6	s106xbp1s	ru+	30
249.28	486.8	450	15	6	s106xbp1s	ru+	30
202.73	485	450	15	6	s106xbp1s	ru+	30
117.67	489.59	450	15	6	s106xbp1s	ru+	30
110.43	433.1	450	15	6	s106xbp1s	ru+	30
85.64	472.45	450	15	6	s106xbp1s	ru+	30
71.91	422.94	450	15	6	s106xbp1s	ru+	30
70.52	437.68	450	15	6	s106xbp1s	ru+	30
22.78	492.66	450	15	6	s106xbp1s	ru+	30
14.6	425.04	450	15	6	s106xbp1s	ru+	30
337.69	581.85	450	15	7	s106xbp1s	ru+	30
313.03	565.96	450	15	7	s106xbp1s	ru+	30
311.01	585.55	450	15	7	s106xbp1s	ru+	30
257.97	561.26	450	15	7	s106xbp1s	ru+	30
256.52	528.99	450	15	7	s106xbp1s	ru+	30
248.59	511.01	450	15	7	s106xbp1s	ru+	30
160.27	569.43	450	15	7	s106xbp1s	ru+	30
122.14	553.96	450	15	7	s106xbp1s	ru+	30
89.98	564.73	450	15	7	s106xbp1s	ru+	30
89.56	507.4	450	15	7	s106xbp1s	ru+	30
79.27	584.59	450	15	7	s106xbp1s	ru+	30
59.74	552.22	450	15	7	s106xbp1s	ru+	30
32.92	568.77	450	15	7	s106xbp1s	ru+	30
19.93	515.11	450	15	7	s106xbp1s	ru+	30
475.63	616.85	450	15	8	s106xbp1s	ru+	30
454.2	649.15	450	15	8	s106xbp1s	ru+	30
424.56	673.65	450	15	8	s106xbp1s	ru+	30
245.18	616.02	450	15	8	s106xbp1s	ru+	30
244.77	644.98	450	15	8	s106xbp1s	ru+	30
86.39	605.28	450	15	8	s106xbp1s	ru+	30
79.54	654.08	450	15	8	s106xbp1s	ru+	30
43.53	639.03	450	15	8	s106xbp1s	ru+	30
23.52	669.01	450	15	8	s106xbp1s	ru+	30
13.75	672.26	450	15	8	s106xbp1s	ru+	30
517.4	746.34	450	15	9	s106xbp1s	ru+	30
454.76	741.34	450	15	9	s106xbp1s	ru+	30
414.36	680.33	450	15	9	s106xbp1s	ru+	30
398.28	755.17	450	15	9	s106xbp1s	ru+	30
351.46	731.58	450	15	9	s106xbp1s	ru+	30
343.26	750.04	450	15	9	s106xbp1s	ru+	30
342.4	688.24	450	15	9	s106xbp1s	ru+	30
188.49	674.33	450	15	9	s106xbp1s	ru+	30
137.78	696.93	450	15	9	s106xbp1s	ru+	30
94.38	732.73	450	15	9	s106xbp1s	ru+	30
84.84	694.14	450	15	9	s106xbp1s	ru+	30
72.94	719.18	450	15	9	s106xbp1s	ru+	30
66.67	695	450	15	9	s106xbp1s	ru+	30
60.5	715.59	450	15	9	s106xbp1s	ru+	30
34.68	690.64	450	15	9	s106xbp1s	ru+	30
30.46	747.97	450	15	9	s106xbp1s	ru+	30
29.96	727.44	450	15	9	s106xbp1s	ru+	30
16.77	743.47	450	15	9	s106xbp1s	ru+	30
489.47	780.24	450	15	10	s106xbp1s	ru+	30
126.46	773	450	15	10	s106xbp1s	ru+	30
105.16	773.13	450	15	10	s106xbp1s	ru+	30
97.81	757.83	450	15	10	s106xbp1s	ru+	30
117.79	73.57	450	15	1	s106xbp1s	ru-	37
115.21	16.42	450	15	1	s106xbp1s	ru-	37
86.16	76.07	450	15	1	s106xbp1s	ru-	37
75.26	24.29	450	15	1	s106xbp1s	ru-	37
30.06	64.82	450	15	1	s106xbp1s	ru-	37
22.33	59.98	450	15	1	s106xbp1s	ru-	37
18.37	26.28	450	15	1	s106xbp1s	ru-	37
14.45	10.15	450	15	1	s106xbp1s	ru-	37
13.34	76.83	450	15	1	s106xbp1s	ru-	37
230.16	103.56	450	15	2	s106xbp1s	ru-	37
109.52	108.36	450	15	2	s106xbp1s	ru-	37
86.84	152.71	450	15	2	s106xbp1s	ru-	37
79.1	167.93	450	15	2	s106xbp1s	ru-	37
77.2	149.72	450	15	2	s106xbp1s	ru-	37
61.79	144.74	450	15	2	s106xbp1s	ru-	37
34.15	107.02	450	15	2	s106xbp1s	ru-	37
27.63	152.96	450	15	2	s106xbp1s	ru-	37
25.57	87.7	450	15	2	s106xbp1s	ru-	37
426	229.81	450	15	3	s106xbp1s	ru-	37
248.17	233.87	450	15	3	s106xbp1s	ru-	37
232.87	241.56	450	15	3	s106xbp1s	ru-	37
212.39	245.9	450	15	3	s106xbp1s	ru-	37
163.62	187.05	450	15	3	s106xbp1s	ru-	37
135.04	231.6	450	15	3	s106xbp1s	ru-	37
126.07	197.4	450	15	3	s106xbp1s	ru-	37
61.18	179.97	450	15	3	s106xbp1s	ru-	37
57.28	234.01	450	15	3	s106xbp1s	ru-	37
53.51	249.86	450	15	3	s106xbp1s	ru-	37
50.04	170.89	450	15	3	s106xbp1s	ru-	37
28.34	195.87	450	15	3	s106xbp1s	ru-	37
25.76	236.48	450	15	3	s106xbp1s	ru-	37
419.18	271.33	450	15	4	s106xbp1s	ru-	37
244.93	327.75	450	15	4	s106xbp1s	ru-	37
158.05	321.44	450	15	4	s106xbp1s	ru-	37
47.04	268.83	450	15	4	s106xbp1s	ru-	37
43.11	333.15	450	15	4	s106xbp1s	ru-	37
43.06	278.1	450	15	4	s106xbp1s	ru-	37
37.95	314.14	450	15	4	s106xbp1s	ru-	37
33.1	284.77	450	15	4	s106xbp1s	ru-	37
23.1	326.64	450	15	4	s106xbp1s	ru-	37
21.84	268.22	450	15	4	s106xbp1s	ru-	37
21.17	337.69	450	15	4	s106xbp1s	ru-	37
373.87	419.44	450	15	5	s106xbp1s	ru-	37
125.35	363.23	450	15	5	s106xbp1s	ru-	37
116.16	345.92	450	15	5	s106xbp1s	ru-	37
104.45	347.35	450	15	5	s106xbp1s	ru-	37
39.81	364.79	450	15	5	s106xbp1s	ru-	37
30.82	366.27	450	15	5	s106xbp1s	ru-	37
29.54	345.53	450	15	5	s106xbp1s	ru-	37
27.62	397.43	450	15	5	s106xbp1s	ru-	37
22.77	413.74	450	15	5	s106xbp1s	ru-	37
20.66	346.1	450	15	5	s106xbp1s	ru-	37
381.84	456.09	450	15	6	s106xbp1s	ru-	37
316.89	480.93	450	15	6	s106xbp1s	ru-	37
267.23	430.18	450	15	6	s106xbp1s	ru-	37
242.42	452.86	450	15	6	s106xbp1s	ru-	37
190.96	451.85	450	15	6	s106xbp1s	ru-	37
101.63	430.86	450	15	6	s106xbp1s	ru-	37
90.89	503.3	450	15	6	s106xbp1s	ru-	37
66.98	474.11	450	15	6	s106xbp1s	ru-	37
57.6	486.67	450	15	6	s106xbp1s	ru-	37
45	448.53	450	15	6	s106xbp1s	ru-	37
43.17	476.25	450	15	6	s106xbp1s	ru-	37
36.08	430.94	450	15	6	s106xbp1s	ru-	37
30.73	477.02	450	15	6	s106xbp1s	ru-	37
27.35	448.53	450	15	6	s106xbp1s	ru-	37
27.04	492.19	450	15	6	s106xbp1s	ru-	37
427.86	506.46	450	15	7	s106xbp1s	ru-	37
354.78	579.78	450	15	7	s106xbp1s	ru-	37
256.56	519.02	450	15	7	s106xbp1s	ru-	37
155.19	526.3	450	15	7	s106xbp1s	ru-	37
97.19	586.97	450	15	7	s106xbp1s	ru-	37
48.18	564.58	450	15	7	s106xbp1s	ru-	37
40.02	507.94	450	15	7	s106xbp1s	ru-	37
39.29	519.57	450	15	7	s106xbp1s	ru-	37
34	575.51	450	15	7	s106xbp1s	ru-	37
29.79	525.93	450	15	7	s106xbp1s	ru-	37
29.59	584.07	450	15	7	s106xbp1s	ru-	37
22.2	513.47	450	15	7	s106xbp1s	ru-	37
360.06	661.96	450	15	8	s106xbp1s	ru-	37
181.16	653.67	450	15	8	s106xbp1s	ru-	37
95.87	661.22	450	15	8	s106xbp1s	ru-	37
88.96	613.16	450	15	8	s106xbp1s	ru-	37
85.75	590.65	450	15	8	s106xbp1s	ru-	37
58.17	597.69	450	15	8	s106xbp1s	ru-	37
45.45	604.99	450	15	8	s106xbp1s	ru-	37
39.7	592.05	450	15	8	s106xbp1s	ru-	37
38.53	657.09	450	15	8	s106xbp1s	ru-	37
37.11	638.77	450	15	8	s106xbp1s	ru-	37
30.9	598.17	450	15	8	s106xbp1s	ru-	37
22.22	597.71	450	15	8	s106xbp1s	ru-	37
515.19	713.92	450	15	9	s106xbp1s	ru-	37
419.79	698.33	450	15	9	s106xbp1s	ru-	37
247.04	681.07	450	15	9	s106xbp1s	ru-	37
219.97	681.01	450	15	9	s106xbp1s	ru-	37
198.97	729.26	450	15	9	s106xbp1s	ru-	37
114.63	734.76	450	15	9	s106xbp1s	ru-	37
113.16	680.09	450	15	9	s106xbp1s	ru-	37
81.14	721.28	450	15	9	s106xbp1s	ru-	37
75.45	746.76	450	15	9	s106xbp1s	ru-	37
59.95	714.11	450	15	9	s106xbp1s	ru-	37
45.11	747.31	450	15	9	s106xbp1s	ru-	37
44.44	711.4	450	15	9	s106xbp1s	ru-	37
42.13	692.74	450	15	9	s106xbp1s	ru-	37
31.12	748.77	450	15	9	s106xbp1s	ru-	37
30.56	691.94	450	15	9	s106xbp1s	ru-	37
128.98	758.17	450	15	10	s106xbp1s	ru-	37
102.18	766.05	450	15	10	s106xbp1s	ru-	37
78.09	765.04	450	15	10	s106xbp1s	ru-	37
39.35	757.65	450	15	10	s106xbp1s	ru-	37
36.99	766.97	450	15	10	s106xbp1s	ru-	37
219.98	64.07	450	15	1	s106xbp1s	ru+	37
78.07	69.63	450	15	1	s106xbp1s	ru+	37
62.93	82.68	450	15	1	s106xbp1s	ru+	37
40.07	4.97	450	15	1	s106xbp1s	ru+	37
28.24	22.92	450	15	1	s106xbp1s	ru+	37
16.01	11.16	450	15	1	s106xbp1s	ru+	37
14.22	77.27	450	15	1	s106xbp1s	ru+	37
175.06	150.76	450	15	2	s106xbp1s	ru+	37
131.2	123.17	450	15	2	s106xbp1s	ru+	37
106.12	101.85	450	15	2	s106xbp1s	ru+	37
102.42	114.03	450	15	2	s106xbp1s	ru+	37
80.14	127.39	450	15	2	s106xbp1s	ru+	37
71.78	151.23	450	15	2	s106xbp1s	ru+	37
51.59	153.85	450	15	2	s106xbp1s	ru+	37
46.41	109.12	450	15	2	s106xbp1s	ru+	37
34.15	118.27	450	15	2	s106xbp1s	ru+	37
29.67	165.1	450	15	2	s106xbp1s	ru+	37
22.2	93.56	450	15	2	s106xbp1s	ru+	37
21.99	123.27	450	15	2	s106xbp1s	ru+	37
18.02	115.98	450	15	2	s106xbp1s	ru+	37
177.72	186.73	450	15	3	s106xbp1s	ru+	37
175.04	234.25	450	15	3	s106xbp1s	ru+	37
97.33	180.96	450	15	3	s106xbp1s	ru+	37
95.98	248.21	450	15	3	s106xbp1s	ru+	37
63.38	251.83	450	15	3	s106xbp1s	ru+	37
40.01	192.21	450	15	3	s106xbp1s	ru+	37
38.51	174.87	450	15	3	s106xbp1s	ru+	37
36.94	200.82	450	15	3	s106xbp1s	ru+	37
23.29	203.19	450	15	3	s106xbp1s	ru+	37
19.84	244.93	450	15	3	s106xbp1s	ru+	37
324.08	289.04	450	15	4	s106xbp1s	ru+	37
229.46	272.09	450	15	4	s106xbp1s	ru+	37
223.07	262.85	450	15	4	s106xbp1s	ru+	37
187.16	268.05	450	15	4	s106xbp1s	ru+	37
138.36	329.99	450	15	4	s106xbp1s	ru+	37
88.05	290.06	450	15	4	s106xbp1s	ru+	37
87.14	317.71	450	15	4	s106xbp1s	ru+	37
66.68	330.97	450	15	4	s106xbp1s	ru+	37
51.99	272.67	450	15	4	s106xbp1s	ru+	37
38.23	276.99	450	15	4	s106xbp1s	ru+	37
37.93	322.73	450	15	4	s106xbp1s	ru+	37
36.64	259.06	450	15	4	s106xbp1s	ru+	37
24.27	321.2	450	15	4	s106xbp1s	ru+	37
96.02	344.03	450	15	5	s106xbp1s	ru+	37
91.23	416.15	450	15	5	s106xbp1s	ru+	37
80.81	348.71	450	15	5	s106xbp1s	ru+	37
67.95	399.91	450	15	5	s106xbp1s	ru+	37
60.92	361.72	450	15	5	s106xbp1s	ru+	37
58.16	372.97	450	15	5	s106xbp1s	ru+	37
44.67	399.85	450	15	5	s106xbp1s	ru+	37
36.82	359.86	450	15	5	s106xbp1s	ru+	37
36.08	342.02	450	15	5	s106xbp1s	ru+	37
28.83	414.36	450	15	5	s106xbp1s	ru+	37
26.63	400.55	450	15	5	s106xbp1s	ru+	37
17.58	354.98	450	15	5	s106xbp1s	ru+	37
260.28	457.87	450	15	6	s106xbp1s	ru+	37
147.58	454.08	450	15	6	s106xbp1s	ru+	37
89.71	490.85	450	15	6	s106xbp1s	ru+	37
87.46	428.11	450	15	6	s106xbp1s	ru+	37
56.98	443.05	450	15	6	s106xbp1s	ru+	37
55.18	452.57	450	15	6	s106xbp1s	ru+	37
37.95	491.8	450	15	6	s106xbp1s	ru+	37
35.91	448.87	450	15	6	s106xbp1s	ru+	37
33.97	477.44	450	15	6	s106xbp1s	ru+	37
27.34	443.82	450	15	6	s106xbp1s	ru+	37
18.61	446.89	450	15	6	s106xbp1s	ru+	37
253.1	522.32	450	15	7	s106xbp1s	ru+	37
250.02	573.37	450	15	7	s106xbp1s	ru+	37
225.17	508.03	450	15	7	s106xbp1s	ru+	37
224.14	530.49	450	15	7	s106xbp1s	ru+	37
171.51	519.72	450	15	7	s106xbp1s	ru+	37
113.09	572.03	450	15	7	s106xbp1s	ru+	37
69.07	517.27	450	15	7	s106xbp1s	ru+	37
65.64	508.9	450	15	7	s106xbp1s	ru+	37
51.16	526.5	450	15	7	s106xbp1s	ru+	37
44.3	581.17	450	15	7	s106xbp1s	ru+	37
35.07	530.04	450	15	7	s106xbp1s	ru+	37
28.08	560.56	450	15	7	s106xbp1s	ru+	37
19.81	584.76	450	15	7	s106xbp1s	ru+	37
18.6	508.44	450	15	7	s106xbp1s	ru+	37
321.79	649.99	450	15	8	s106xbp1s	ru+	37
243.74	647.92	450	15	8	s106xbp1s	ru+	37
175.88	647.95	450	15	8	s106xbp1s	ru+	37
155.7	659.15	450	15	8	s106xbp1s	ru+	37
150.41	591.52	450	15	8	s106xbp1s	ru+	37
119.06	593.28	450	15	8	s106xbp1s	ru+	37
101.93	669.63	450	15	8	s106xbp1s	ru+	37
98.55	598.02	450	15	8	s106xbp1s	ru+	37
93.44	609.75	450	15	8	s106xbp1s	ru+	37
57.91	609.94	450	15	8	s106xbp1s	ru+	37
56.97	661.09	450	15	8	s106xbp1s	ru+	37
48.85	592.34	450	15	8	s106xbp1s	ru+	37
33.71	650.21	450	15	8	s106xbp1s	ru+	37
30	637.85	450	15	8	s106xbp1s	ru+	37
28.43	604.28	450	15	8	s106xbp1s	ru+	37
356.26	688.55	450	15	9	s106xbp1s	ru+	37
328.11	738.58	450	15	9	s106xbp1s	ru+	37
137.48	745.69	450	15	9	s106xbp1s	ru+	37
97.33	750.87	450	15	9	s106xbp1s	ru+	37
62.11	684.18	450	15	9	s106xbp1s	ru+	37
44.98	735.76	450	15	9	s106xbp1s	ru+	37
38.22	675.97	450	15	9	s106xbp1s	ru+	37
36.9	694.85	450	15	9	s106xbp1s	ru+	37
28.07	718.74	450	15	9	s106xbp1s	ru+	37
26.35	683.2	450	15	9	s106xbp1s	ru+	37
25.54	727.21	450	15	9	s106xbp1s	ru+	37
17.86	746.02	450	15	9	s106xbp1s	ru+	37
343.21	790.41	450	15	10	s106xbp1s	ru+	37
250.47	778.55	450	15	10	s106xbp1s	ru+	37
139.96	764.01	450	15	10	s106xbp1s	ru+	37
75.99	760.21	450	15	10	s106xbp1s	ru+	37
50.35	764.75	450	15	10	s106xbp1s	ru+	37
23.47	768.06	450	15	10	s106xbp1s	ru+	37
17.86	760	450	15	10	s106xbp1s	ru+	37

## Sheet: Part 2-index
Source Data part 2
spreadsheet name	contents
2-1. s106_fb	Differential expression analysis (DESeq2) and gene list of S106-alone fat bodies, related to Figure 2 c
2-2. s106_gut	Differential expression analysis (DESeq2) and gene list of S106-alone guts, related to Figure 2 a
2-3. s106_xbp1s_fb	Differential expression analysis (DESeq2) and gene list of S106>Xbp1s fat bodies, related to Figure 2 c, Supplement Figure 2 a
2-4. s106_xbp1s_gut	Differential expression analysis (DESeq2) and gene list of S106>Xbp1s guts, related to Figure 2 a, Supplement Figure 2 a
2-5. Xbp1s_fb_GO	GO analysis on s106>Xbp1s DE genes (10% FDR) in the fat body, related to Figure 2 d
2-6. Xbp1s_gut_GO	GO analysis on s106>Xbp1s DE genes (10% FDR) in the gut, related to Figure 2 b
2-7. Starvation_Xbp1s	Survival data of Xbp1s induction starvation, related to Figure 2e

## Sheet: 2-1. s106_fb
FLYBASE	baseMean	log2FoldChange	lfcSE	stat	pvalue	padj
FBgn0033296	107.58	4.15181	0.88681	4.68173	2.8445892067854e-06	0.0418354
FBgn0036738	243.522	2.98297	0.694624	4.29436	1.75195482515456e-05	0.12883
FBgn0031111	438.781	-2.20249	0.554026	-3.97542	7.0253877537802e-05	0.323829
FBgn0032068	28.0866	3.28125	0.836777	3.92129	8.80746780896498e-05	0.323829
FBgn0038484	2934.69	-1.54679	0.410976	-3.76371	0.000167413	0.492429
FBgn0034664	94.0913	3.51083	0.97334	3.60699	0.000309768	0.759292
FBgn0030929	263.585	2.53859	0.716971	3.54071	0.000399045	0.838393
FBgn0000003	70.7598	0.121012	0.434735	0.278359	0.780737	0.99998
FBgn0000008	330.004	-0.172627	0.220707	-0.782157	0.434122	0.99998
FBgn0000014	411.548	-0.00207738	0.329582	-0.00630308	0.994971	0.99998
FBgn0000015	104.23	-0.152519	0.388482	-0.392602	0.694613	0.99998
FBgn0000017	654.53	0.192646	0.324967	0.592816	0.553304	0.99998
FBgn0000018	248.401	0.0323077	0.247992	0.130277	0.896347	0.99998
FBgn0000022	0.194312	-0.0585583	3.15865	-0.018539	0.985209	0.99998
FBgn0000024	128.852	-0.387212	0.361724	-1.07046	0.284411	0.99998
FBgn0000028	12.6517	-0.382708	0.621151	-0.616127	0.53781	0.99998
FBgn0000032	1037.35	-0.018405	0.223203	-0.0824587	0.934282	0.99998
FBgn0000036	6.74244	-0.454324	1.17246	-0.387498	0.698388	0.99998
FBgn0000037	10.0917	0.821502	0.790634	1.03904	0.298785	0.99998
FBgn0000038	19.0928	0.34339	0.659517	0.520669	0.602598	0.99998
FBgn0000039	2.10804	0.530237	1.634	0.324502	0.745558	0.99998
FBgn0000042	20704.9	0.295535	0.220428	1.34073	0.180008	0.99998
FBgn0000043	2124.18	0.361482	0.333922	1.08253	0.279016	0.99998
FBgn0000044	10658.5	0.10176	0.365354	0.278525	0.78061	0.99998
FBgn0000045	265.279	0.543574	0.527016	1.03142	0.302345	0.99998
FBgn0000046	2215.9	0.0402092	0.333309	0.120637	0.903979	0.99998
FBgn0000047	7.18939	1.00257	1.0759	0.931839	0.35142	0.99998
FBgn0000052	2800.96	-0.0337585	0.236373	-0.142819	0.886433	0.99998
FBgn0000053	1948.52	-0.363225	0.240403	-1.5109	0.130815	0.99998
FBgn0000055	1236.28	0.0858413	0.315352	0.272208	0.785462	0.99998
FBgn0000057	749.998	-0.0442465	0.183688	-0.240878	0.809649	0.99998
FBgn0000061	4.56664	0.982733	1.08351	0.906987	0.364414	0.99998
FBgn0000063	261.35	0.133403	0.351628	0.379387	0.704401	0.99998
FBgn0000064	22173.5	-0.396392	0.306355	-1.2939	0.195701	0.99998
FBgn0000071	4.33222	0.00286501	2.41825	0.00118474	0.999055	0.99998
FBgn0000075	94.3095	-0.926744	0.479626	-1.93222	0.0533321	0.99998
FBgn0000077	406.092	-0.0592873	0.183248	-0.323535	0.74629	0.99998
FBgn0000078	128.832	1.4257	0.83611	1.70516	0.0881648	0.99998
FBgn0000079	370.995	1.92261	1.13214	1.69822	0.0894671	0.99998
FBgn0000083	3435.35	0.0499493	0.211621	0.236032	0.813408	0.99998
FBgn0000084	1199.14	-0.240051	0.227222	-1.05646	0.290758	0.99998
FBgn0000092	16.368	-0.280027	0.605774	-0.462263	0.643893	0.99998
FBgn0000097	778.976	0.0114771	0.215337	0.0532986	0.957494	0.99998
FBgn0000100	49302.1	-0.110792	0.181119	-0.611708	0.540731	0.99998
FBgn0000108	88.7625	0.0525521	0.351412	0.149546	0.881123	0.99998
FBgn0000109	737.886	-0.0980412	0.235342	-0.41659	0.676979	0.99998
FBgn0000114	10313.4	0.0473332	0.333266	0.142028	0.887058	0.99998
FBgn0000115	927.391	0.0644732	0.211528	0.304797	0.76052	0.99998
FBgn0000116	7290.04	0.211519	0.320868	0.659209	0.509761	0.99998
FBgn0000117	3219.09	0.0387447	0.276961	0.139892	0.888745	0.99998
FBgn0000119	446.381	-0.420099	0.206254	-2.03681	0.0416692	0.99998
FBgn0000120	14.0792	-0.753871	0.949021	-0.794368	0.426981	0.99998
FBgn0000121	16.5612	-1.36238	0.826999	-1.64738	0.0994802	0.99998
FBgn0000137	2.55553	1.04928	1.65166	0.635287	0.525241	0.99998
FBgn0000139	838.829	-0.233503	0.189041	-1.2352	0.216756	0.99998
FBgn0000140	1230.43	0.17015	0.299906	0.567343	0.570481	0.99998
FBgn0000146	797.503	0.179199	0.361247	0.496057	0.619855	0.99998
FBgn0000147	595.048	0.419753	0.341149	1.23041	0.218544	0.99998
FBgn0000150	29453.5	-0.0453105	0.219407	-0.206513	0.83639	0.99998
FBgn0000152	133.225	0.0181518	0.261063	0.0695304	0.944567	0.99998
FBgn0000153	54.9092	0.438224	0.4977	0.880498	0.37859	0.99998
FBgn0000157	28.6292	-0.338791	0.608129	-0.557103	0.577457	0.99998
FBgn0000158	253.615	0.351869	0.377893	0.931133	0.351785	0.99998
FBgn0000163	769.326	-0.139576	0.211062	-0.661307	0.508416	0.99998
FBgn0000166	787.435	0.247293	0.352575	0.701391	0.483059	0.99998
FBgn0000173	3702.13	-0.210852	0.20563	-1.0254	0.305176	0.99998
FBgn0000179	13.5014	-0.130786	0.633712	-0.206381	0.836493	0.99998
FBgn0000180	84.5068	0.128379	0.510684	0.251386	0.801516	0.99998
FBgn0000181	21164.1	0.033308	0.154433	0.215679	0.829238	0.99998
FBgn0000182	1.21416	0.180733	3.07099	0.0588519	0.95307	0.99998
FBgn0000183	1899.58	0.0086591	0.223806	0.0386902	0.969137	0.99998
FBgn0000206	1.44045	0.508497	1.62596	0.312737	0.754481	0.99998
FBgn0000212	1533.09	-0.0520802	0.214235	-0.243099	0.807929	0.99998
FBgn0000216	0.377635	-0.723458	3.13359	-0.230872	0.817414	0.99998
FBgn0000221	163.414	-0.0709143	0.254372	-0.278782	0.780412	0.99998
FBgn0000227	9.62969	-0.836418	2.83479	-0.295055	0.767952	0.99998
FBgn0000228	1150.53	-0.136925	0.227742	-0.601227	0.547689	0.99998
FBgn0000229	420.32	-0.0496275	0.267684	-0.185396	0.852918	0.99998
FBgn0000233	6.39077	-0.602375	1.17609	-0.512184	0.608522	0.99998
FBgn0000239	3146.29	-0.103854	0.170133	-0.610426	0.541579	0.99998
FBgn0000241	11.1221	0.26956	0.673673	0.400135	0.689057	0.99998
FBgn0000244	1341.55	-0.199648	0.304232	-0.656235	0.511673	0.99998
FBgn0000246	630.101	0.070164	0.354123	0.198135	0.84294	0.99998
FBgn0000247	617.225	-0.0882642	0.224042	-0.393963	0.693609	0.99998
FBgn0000250	3576.42	-0.217021	0.171905	-1.26244	0.206789	0.99998
FBgn0000251	1235.49	0.0191306	0.319888	0.0598042	0.952312	0.99998
FBgn0000253	10492.6	-0.203773	0.178883	-1.13914	0.254644	0.99998
FBgn0000256	577.105	-0.135657	0.297162	-0.456508	0.648025	0.99998
FBgn0000257	471.883	0.0319441	0.279207	0.11441	0.908913	0.99998
FBgn0000259	2725.28	-0.00314415	0.192091	-0.016368	0.986941	0.99998
FBgn0000261	29042.8	-0.021322	0.376384	-0.0566495	0.954824	0.99998
FBgn0000273	1543.75	-0.103805	0.167006	-0.621563	0.534229	0.99998
FBgn0000274	20.0518	0.761156	0.625711	1.21647	0.223807	0.99998
FBgn0000276	6.22962	2.18474	1.34128	1.62885	0.103344	0.99998
FBgn0000277	1.05416	0.774778	2.69934	0.287025	0.774093	0.99998
FBgn0000278	1.44782	0.10669	3.06227	0.0348402	0.972207	0.99998
FBgn0000279	3.32888	-0.550812	1.48322	-0.371362	0.710368	0.99998
FBgn0000283	2279.3	0.00679584	0.233652	0.0290853	0.976797	0.99998
FBgn0000286	1505.48	-0.415438	0.248735	-1.6702	0.094879	0.99998
FBgn0000287	11.3661	0.277625	0.726898	0.381931	0.702513	0.99998
FBgn0000289	2154.14	0.103438	0.230555	0.448649	0.653685	0.99998
FBgn0000299	5463.63	0.0470945	0.324252	0.145241	0.884521	0.99998
FBgn0000303	8.56459	-0.554465	0.884522	-0.626853	0.530756	0.99998
FBgn0000307	1381.37	-0.0134032	0.240597	-0.0557081	0.955574	0.99998
FBgn0000308	6749.43	0.00351521	0.207005	0.0169813	0.986452	0.99998
FBgn0000316	1246.28	0.167239	0.193554	0.864042	0.387565	0.99998
FBgn0000317	698.426	0.0138176	0.188517	0.0732966	0.94157	0.99998
FBgn0000318	2344.74	0.0889837	0.223722	0.397741	0.690821	0.99998
FBgn0000319	6088.46	-0.200231	0.177381	-1.12882	0.258976	0.99998
FBgn0000320	67.2961	-0.000883653	0.600178	-0.00147232	0.998825	0.99998
FBgn0000326	648.063	-0.1742	0.292693	-0.595164	0.551734	0.99998
FBgn0000330	544.553	0.0185005	0.198826	0.0930486	0.925865	0.99998
FBgn0000337	1.65793	-1.01893	1.6975	-0.600252	0.548338	0.99998
FBgn0000339	1267.04	0.0961682	0.187295	0.513459	0.60763	0.99998
FBgn0000346	202.976	0.00876756	0.392892	0.0223154	0.982196	0.99998
FBgn0000351	537.736	0.361902	0.346581	1.04421	0.29639	0.99998
FBgn0000352	729.864	-0.0358336	0.288002	-0.124421	0.900982	0.99998
FBgn0000355	42379.9	0.641058	0.517401	1.239	0.215347	0.99998
FBgn0000356	5403.73	-0.848008	1.21067	-0.700443	0.48365	0.99998
FBgn0000357	9860.59	-0.0761455	0.515649	-0.147669	0.882604	0.99998
FBgn0000358	14303.8	-1.3407	1.26194	-1.06241	0.288049	0.99998
FBgn0000359	10218.5	-1.37028	1.2525	-1.09404	0.273939	0.99998
FBgn0000360	13548.2	-1.81332	1.41982	-1.27714	0.201551	0.99998
FBgn0000370	5724.74	-0.000511333	0.249434	-0.00204997	0.998364	0.99998
FBgn0000376	801.46	0.243401	0.365318	0.66627	0.505238	0.99998
FBgn0000377	807.068	0.0500956	0.18595	0.269404	0.787619	0.99998
FBgn0000382	2644.76	-0.352179	0.186716	-1.88617	0.0592714	0.99998
FBgn0000384	1021.37	0.0538339	0.228086	0.236024	0.813414	0.99998
FBgn0000394	457.555	-0.0495032	0.240625	-0.205728	0.837004	0.99998
FBgn0000395	322.589	-0.271503	0.36412	-0.745641	0.455884	0.99998
FBgn0000404	10197.9	0.225015	0.328078	0.68586	0.492802	0.99998
FBgn0000405	16935.3	0.192397	0.324848	0.592268	0.553671	0.99998
FBgn0000406	31392.1	-0.218214	0.321245	-0.679277	0.496962	0.99998
FBgn0000411	26.8424	0.0517666	0.741434	0.0698196	0.944337	0.99998
FBgn0000412	3309.84	0.120565	0.258254	0.466847	0.64061	0.99998
FBgn0000414	754.579	-0.121615	0.21247	-0.572386	0.56706	0.99998
FBgn0000416	31272.4	-0.329168	0.260469	-1.26375	0.206319	0.99998
FBgn0000422	425.244	0.0617385	0.308077	0.2004	0.841168	0.99998
FBgn0000426	1071.3	-0.0347484	0.389606	-0.0891886	0.928932	0.99998
FBgn0000427	7596.83	1.03692	1.80678	0.573904	0.566033	0.99998
FBgn0000439	1.17826	1.14344	3.06036	0.373628	0.708681	0.99998
FBgn0000442	28.5454	-0.884544	0.750149	-1.17916	0.238335	0.99998
FBgn0000447	970.781	0.161827	0.192201	0.841966	0.399807	0.99998
FBgn0000448	3.66071	0.280476	1.22659	0.228662	0.819131	0.99998
FBgn0000449	20.0993	-0.409467	0.755131	-0.542246	0.587649	0.99998
FBgn0000451	87.5446	-0.614784	0.376074	-1.63474	0.102103	0.99998
FBgn0000454	4523.78	0.590817	0.304872	1.93792	0.0526335	0.99998
FBgn0000455	1100.94	0.00970503	0.204005	0.0475725	0.962057	0.99998
FBgn0000459	16.2173	-0.954679	0.684914	-1.39387	0.163358	0.99998
FBgn0000463	1023.59	0.0191726	0.332079	0.0577351	0.95396	0.99998
FBgn0000464	52.933	0.0263335	0.452576	0.0581859	0.953601	0.99998
FBgn0000473	5169.85	0.344426	0.404384	0.851731	0.394363	0.99998
FBgn0000477	1183.75	0.127374	0.302857	0.420575	0.674065	0.99998
FBgn0000479	2010.74	-0.279546	0.227579	-1.22835	0.219317	0.99998
FBgn0000482	277.428	-0.0384549	0.281002	-0.13685	0.89115	0.99998
FBgn0000489	879.722	-0.261607	0.252577	-1.03575	0.300319	0.99998
FBgn0000490	254.309	-0.318797	0.365545	-0.872113	0.383146	0.99998
FBgn0000492	217.019	-0.476366	0.363145	-1.31178	0.189594	0.99998
FBgn0000499	725.901	0.123013	0.271184	0.453616	0.650106	0.99998
FBgn0000500	3.19017	0.00322148	1.28521	0.00250658	0.998	0.99998
FBgn0000504	1044.33	-0.212968	0.324204	-0.656894	0.511249	0.99998
FBgn0000520	403.343	0.301871	0.268953	1.12239	0.261696	0.99998
FBgn0000524	933.759	-0.0343756	0.300515	-0.114389	0.908929	0.99998
FBgn0000527	5.6043	-0.289603	1.07612	-0.269117	0.78784	0.99998
FBgn0000529	0.537245	-1.66307	3.10931	-0.53487	0.59274	0.99998
FBgn0000533	446.818	-0.104039	0.229443	-0.453441	0.650231	0.99998
FBgn0000535	11.2421	-0.401471	0.76657	-0.523724	0.60047	0.99998
FBgn0000536	4123.05	-0.144915	0.280635	-0.516383	0.605587	0.99998
FBgn0000541	3429.99	-0.00576974	0.258834	-0.0222913	0.982216	0.99998
FBgn0000542	37.0682	0.109793	0.462095	0.237598	0.812193	0.99998
FBgn0000543	506.037	-0.0326433	0.198707	-0.164279	0.869512	0.99998
FBgn0000546	896.086	-0.236684	0.282085	-0.839054	0.401439	0.99998
FBgn0000547	1355.96	-0.181233	0.230728	-0.785485	0.432169	0.99998
FBgn0000551	2.16326	-0.579292	2.80151	-0.206778	0.836183	0.99998
FBgn0000557	186.466	0.180546	0.350206	0.515543	0.606174	0.99998
FBgn0000559	137721	-0.0651064	0.249638	-0.260804	0.794244	0.99998
FBgn0000560	4.20767	0.413957	1.18047	0.350672	0.725835	0.99998
FBgn0000562	1351.96	-0.141174	0.182019	-0.775603	0.437984	0.99998
FBgn0000564	0.214496	1.24198	3.1419	0.395297	0.692624	0.99998
FBgn0000565	6470.65	0.0442213	0.286326	0.154444	0.87726	0.99998
FBgn0000566	1717.15	0.261624	0.173331	1.50939	0.131199	0.99998
FBgn0000567	195.045	-0.372351	0.36569	-1.01821	0.308576	0.99998
FBgn0000568	1147.13	-0.539366	0.311939	-1.72907	0.0837961	0.99998
FBgn0000575	1593	-0.209762	0.218303	-0.960874	0.336616	0.99998
FBgn0000576	11.0422	-0.674784	0.706411	-0.955229	0.339462	0.99998
FBgn0000577	7.61498	-0.147613	0.871094	-0.169457	0.865437	0.99998
FBgn0000578	604.509	-0.204865	0.266163	-0.769697	0.441479	0.99998
FBgn0000579	15166.7	-0.141876	0.23762	-0.597069	0.550461	0.99998
FBgn0000581	1701.66	-0.00665679	0.246016	-0.0270584	0.978413	0.99998
FBgn0000588	449.443	0.352122	0.336964	1.04499	0.29603	0.99998
FBgn0000591	0.826662	0.761252	3.11331	0.244515	0.806832	0.99998
FBgn0000592	2006.04	0.514272	0.324309	1.58575	0.112796	0.99998
FBgn0000594	1.68968	1.32214	1.63268	0.809797	0.418057	0.99998
FBgn0000606	1.51054	-0.784181	3.10868	-0.252255	0.800844	0.99998
FBgn0000611	2579.33	-0.147802	0.164911	-0.896252	0.370118	0.99998
FBgn0000615	3127.94	0.220821	0.334488	0.660176	0.509141	0.99998
FBgn0000617	489.869	-0.0387385	0.278536	-0.139079	0.889388	0.99998
FBgn0000618	364.235	0.00239693	0.345918	0.00692918	0.994471	0.99998
FBgn0000625	6.39712	-0.390151	0.898538	-0.434206	0.664139	0.99998
FBgn0000629	797.443	0.0513434	0.214289	0.239599	0.810641	0.99998
FBgn0000633	8.12999	-0.581771	0.851437	-0.683281	0.494429	0.99998
FBgn0000635	690.712	-0.189418	0.322216	-0.587861	0.556626	0.99998
FBgn0000636	417.126	0.0866195	0.223477	0.3876	0.698312	0.99998
FBgn0000639	9.05307	-1.1479	0.852552	-1.34642	0.178166	0.99998
FBgn0000640	1.34677	1.03602	1.98065	0.523073	0.600923	0.99998
FBgn0000644	415.932	-1.92346	1.01123	-1.9021	0.0571579	0.99998
FBgn0000658	22.7406	0.147131	0.69467	0.211799	0.832264	0.99998
FBgn0000659	127.1	-0.665863	0.47551	-1.40031	0.16142	0.99998
FBgn0000662	1273.53	-0.168317	0.222149	-0.757673	0.448647	0.99998
FBgn0000667	1611.99	-0.00976455	0.197495	-0.0494419	0.960567	0.99998
FBgn0000709	908.888	-0.0798531	0.194599	-0.410346	0.681552	0.99998
FBgn0000711	888.305	-0.0716123	0.179473	-0.399015	0.689882	0.99998
FBgn0000715	5.1438	1.30391	1.93745	0.672999	0.500948	0.99998
FBgn0000719	953.374	-0.124238	0.289496	-0.429153	0.667812	0.99998
FBgn0000721	7521.47	-0.281665	0.227987	-1.23544	0.216666	0.99998
FBgn0000723	377.557	-0.186822	0.337896	-0.552898	0.580333	0.99998
FBgn0000808	84.6036	0.237573	0.429542	0.553084	0.580206	0.99998
FBgn0000810	521.355	0.184948	0.241495	0.765846	0.443768	0.99998
FBgn0000826	587.882	0.297454	0.313791	0.947936	0.343162	0.99998
FBgn0000927	1444.64	0.25765	0.381043	0.676172	0.498931	0.99998
FBgn0000928	18.1835	0.11348	0.731548	0.155123	0.876724	0.99998
FBgn0000964	540.938	0.111262	0.259676	0.428464	0.668313	0.99998
FBgn0000996	1575.96	0.14387	0.323615	0.444573	0.656628	0.99998
FBgn0001075	9.59276	-0.121962	0.867996	-0.140509	0.888257	0.99998
FBgn0001077	0.188818	-0.649155	3.16046	-0.205399	0.83726	0.99998
FBgn0001078	1840.12	-0.166249	0.26381	-0.630184	0.528574	0.99998
FBgn0001079	473.307	-0.186592	0.242156	-0.770544	0.440977	0.99998
FBgn0001083	25.5326	0.164031	0.541166	0.303107	0.761808	0.99998
FBgn0001084	203.4	0.0661688	0.31435	0.210494	0.833282	0.99998
FBgn0001085	375.317	-0.047046	0.403101	-0.11671	0.90709	0.99998
FBgn0001086	983.326	0.298528	0.320327	0.931946	0.351365	0.99998
FBgn0001087	1071.45	-0.0057956	0.236376	-0.0245185	0.980439	0.99998
FBgn0001089	171.528	0.178952	0.461012	0.388171	0.697889	0.99998
FBgn0001090	309.261	-0.572776	0.381372	-1.50188	0.133128	0.99998
FBgn0001091	12533.5	-0.0704146	0.172016	-0.40935	0.682283	0.99998
FBgn0001092	17467.3	0.0573659	0.165224	0.3472	0.728441	0.99998
FBgn0001098	2842.85	-0.0789636	0.244009	-0.323609	0.746234	0.99998
FBgn0001099	43.239	0.014962	0.405015	0.0369418	0.970531	0.99998
FBgn0001104	2107.12	0.12756	0.216743	0.58853	0.556177	0.99998
FBgn0001105	7647.92	-0.293692	0.25969	-1.13093	0.258084	0.99998
FBgn0001108	1293.68	0.119553	0.227434	0.52566	0.599124	0.99998
FBgn0001112	20.2445	-0.096526	0.596337	-0.161865	0.871412	0.99998
FBgn0001114	7263.09	0.217455	0.327217	0.664558	0.506333	0.99998
FBgn0001120	3112.43	0.275292	0.363606	0.757116	0.44898	0.99998
FBgn0001122	1015.94	-0.0825959	0.173796	-0.475245	0.634612	0.99998
FBgn0001123	643.432	-0.211235	0.291619	-0.724352	0.468849	0.99998
FBgn0001124	3673.04	0.0170187	0.184279	0.0923529	0.926418	0.99998
FBgn0001125	6001.56	0.204704	0.158259	1.29347	0.195847	0.99998
FBgn0001128	21694.5	-0.177918	0.31177	-0.570671	0.568223	0.99998
FBgn0001133	496.368	-0.050504	0.194219	-0.260036	0.794836	0.99998
FBgn0001134	41.2856	-0.0025643	0.479002	-0.00535343	0.995729	0.99998
FBgn0001137	349.85	-0.260881	0.211343	-1.2344	0.217054	0.99998
FBgn0001138	7.41102	0.0986476	0.878618	0.112276	0.910605	0.99998
FBgn0001139	1947.04	-0.180583	0.272503	-0.662685	0.507532	0.99998
FBgn0001142	4708.48	-0.206741	0.222155	-0.930617	0.352052	0.99998
FBgn0001145	4958.59	0.0310631	0.346669	0.0896046	0.928601	0.99998
FBgn0001147	1.17225	0.351884	2.31714	0.151861	0.879296	0.99998
FBgn0001148	1.48226	0.608262	2.17997	0.279023	0.780227	0.99998
FBgn0001149	20762.6	-0.0702459	0.297382	-0.236214	0.813266	0.99998
FBgn0001150	7.49291	-0.0972139	0.815948	-0.119142	0.905163	0.99998
FBgn0001168	990.588	-0.0934021	0.327332	-0.285344	0.775381	0.99998
FBgn0001169	1068.26	-0.304639	0.310315	-0.98171	0.326243	0.99998
FBgn0001170	1.35899	0.907891	1.982	0.458068	0.646904	0.99998
FBgn0001174	30.9473	-1.58487	3.04507	-0.52047	0.602736	0.99998
FBgn0001179	460.854	0.152762	0.218909	0.697836	0.48528	0.99998
FBgn0001180	744.006	0.0143407	0.287309	0.0499137	0.960191	0.99998
FBgn0001185	362.252	-0.123045	0.197452	-0.623166	0.533176	0.99998
FBgn0001186	4553.6	-0.233634	0.196567	-1.18857	0.234609	0.99998
FBgn0001187	6824.26	0.0487671	0.315993	0.15433	0.87735	0.99998
FBgn0001189	939.339	-0.241149	0.224389	-1.07469	0.282513	0.99998
FBgn0001197	4847.36	0.0847871	0.309898	0.273597	0.784394	0.99998
FBgn0001202	668.689	-0.0608257	0.191927	-0.316922	0.751303	0.99998
FBgn0001206	333.832	0.188292	0.349503	0.538743	0.590064	0.99998
FBgn0001208	7824.71	-0.192305	0.364885	-0.52703	0.598173	0.99998
FBgn0001215	5138.95	-0.0464277	0.194629	-0.238544	0.811459	0.99998
FBgn0001216	69.795	0.725161	0.573726	1.26395	0.206248	0.99998
FBgn0001217	109.579	-0.181481	0.41086	-0.441711	0.658698	0.99998
FBgn0001218	15617.7	0.303485	0.227762	1.33246	0.182708	0.99998
FBgn0001220	5824.41	-0.0812724	0.184021	-0.441647	0.658745	0.99998
FBgn0001222	1789.05	0.0152403	0.219096	0.0695599	0.944544	0.99998
FBgn0001224	230.124	0.301579	0.590254	0.510932	0.609399	0.99998
FBgn0001225	12603.6	0.267613	0.347824	0.769392	0.44166	0.99998
FBgn0001226	5334.71	0.0503333	0.345373	0.145736	0.88413	0.99998
FBgn0001227	21.2481	-0.178179	0.668118	-0.266688	0.78971	0.99998
FBgn0001228	4.40831	-0.976573	1.22579	-0.796689	0.425632	0.99998
FBgn0001229	7.90254	-0.5401	0.914429	-0.590642	0.55476	0.99998
FBgn0001230	275.441	-0.204194	0.299537	-0.681698	0.49543	0.99998
FBgn0001233	48392.8	0.0247139	0.241517	0.102328	0.918497	0.99998
FBgn0001234	2669.58	-0.0699265	0.289633	-0.241432	0.809221	0.99998
FBgn0001235	778.987	-0.275584	0.36617	-0.752613	0.451683	0.99998
FBgn0001247	1205.33	-0.0701287	0.179605	-0.39046	0.696196	0.99998
FBgn0001248	18513	-0.101041	0.277237	-0.364457	0.715517	0.99998
FBgn0001250	1090.84	-0.383255	0.343001	-1.11736	0.263842	0.99998
FBgn0001253	0.820341	-1.11694	3.08145	-0.362473	0.716999	0.99998
FBgn0001254	0.247165	-0.0756674	3.1324	-0.0241564	0.980728	0.99998
FBgn0001255	12.6665	0.628083	0.631979	0.993835	0.320303	0.99998
FBgn0001256	1.21352	-0.446402	2.35225	-0.189776	0.849484	0.99998
FBgn0001257	971.538	-0.616148	0.342251	-1.80028	0.0718167	0.99998
FBgn0001258	437.824	0.141808	0.392189	0.361582	0.717665	0.99998
FBgn0001259	9.87892	-0.557808	0.885636	-0.629839	0.5288	0.99998
FBgn0001263	1.96787	-0.933681	1.38096	-0.676109	0.498971	0.99998
FBgn0001269	9.03891	-0.309453	0.900014	-0.343831	0.730973	0.99998
FBgn0001276	190.993	-0.0301404	0.231818	-0.130018	0.896552	0.99998
FBgn0001280	958.095	0.0624774	0.236444	0.264238	0.791597	0.99998
FBgn0001281	0.524703	-1.09857	3.1069	-0.353589	0.723647	0.99998
FBgn0001285	38.6208	-0.504623	0.583398	-0.864972	0.387054	0.99998
FBgn0001291	759.815	-0.00859363	0.185455	-0.046338	0.963041	0.99998
FBgn0001296	1432.71	-0.441953	0.282934	-1.56204	0.118279	0.99998
FBgn0001297	1268.23	-0.356946	0.268571	-1.32906	0.18383	0.99998
FBgn0001301	820.206	-0.343384	0.2095	-1.63907	0.101199	0.99998
FBgn0001308	2512.33	0.0325793	0.216013	0.150821	0.880117	0.99998
FBgn0001311	8.94644	0.686438	0.9866	0.695761	0.486578	0.99998
FBgn0001316	1865.62	0.0615344	0.23585	0.260905	0.794166	0.99998
FBgn0001319	22.9242	-0.541429	0.622485	-0.869786	0.384417	0.99998
FBgn0001320	90.4789	-0.38862	0.380809	-1.02051	0.307486	0.99998
FBgn0001321	27.7552	-0.312932	0.50798	-0.616033	0.537873	0.99998
FBgn0001323	171.149	-0.543291	0.445698	-1.21897	0.222856	0.99998
FBgn0001324	380.825	-0.244013	0.333714	-0.731202	0.464656	0.99998
FBgn0001325	4.83986	0.215412	1.54261	0.139642	0.888943	0.99998
FBgn0001330	547.91	0.0367623	0.22768	0.161464	0.871728	0.99998
FBgn0001341	647.131	0.276818	0.295812	0.935789	0.349382	0.99998
FBgn0001404	1686.69	-0.166728	0.161121	-1.0348	0.300763	0.99998
FBgn0001491	659.403	0.0805608	0.197922	0.407033	0.683984	0.99998
FBgn0001565	2076.86	-0.188908	0.169692	-1.11324	0.265606	0.99998
FBgn0001612	664.07	0.0539066	0.249861	0.215746	0.829185	0.99998
FBgn0001624	1656.39	-0.0613896	0.159892	-0.383944	0.70102	0.99998
FBgn0001941	1491.99	0.13055	0.229267	0.569425	0.569068	0.99998
FBgn0001942	42717.6	-0.0877345	0.232136	-0.377945	0.705471	0.99998
FBgn0001961	1157.97	0.139864	0.236696	0.590901	0.554587	0.99998
FBgn0001965	484.844	-0.0821623	0.280043	-0.293392	0.769222	0.99998
FBgn0001967	0.618155	-0.156381	3.11597	-0.050187	0.959973	0.99998
FBgn0001970	51.1079	-0.1315	0.43608	-0.301549	0.762996	0.99998
FBgn0001977	863.114	0.052657	0.191722	0.274653	0.783583	0.99998
FBgn0001978	1902.31	-0.0233241	0.255884	-0.0911512	0.927372	0.99998
FBgn0001983	0.818182	1.73448	3.10183	0.55918	0.576039	0.99998
FBgn0001986	838.212	-0.121351	0.203707	-0.59571	0.551369	0.99998
FBgn0001987	301.543	-0.214075	0.216782	-0.987511	0.323392	0.99998
FBgn0001989	1447.17	0.125692	0.229242	0.548294	0.58349	0.99998
FBgn0001990	456.893	-0.0380833	0.224063	-0.169967	0.865036	0.99998
FBgn0001991	140.104	-0.0481487	0.364487	-0.1321	0.894905	0.99998
FBgn0001992	9.30343	-0.170216	0.80972	-0.210216	0.833499	0.99998
FBgn0001994	1715.61	-0.334778	0.203406	-1.64586	0.099793	0.99998
FBgn0001995	662.803	0.0565774	0.205717	0.275026	0.783296	0.99998
FBgn0002021	613.333	0.202571	0.193099	1.04906	0.294152	0.99998
FBgn0002022	1230.9	-0.0125949	0.189673	-0.0664029	0.947057	0.99998
FBgn0002023	6.89572	0.0643828	1.04107	0.061843	0.950688	0.99998
FBgn0002031	3526.25	0.310358	0.193459	1.60426	0.108657	0.99998
FBgn0002036	248.537	0.105953	0.235705	0.449515	0.653061	0.99998
FBgn0002044	1899.62	-0.142636	0.26435	-0.539572	0.589492	0.99998
FBgn0002069	1387.3	0.167751	0.201585	0.832157	0.405321	0.99998
FBgn0002121	2865.69	-0.109	0.187762	-0.58052	0.561564	0.99998
FBgn0002174	789.335	-0.0278229	0.334715	-0.0831241	0.933753	0.99998
FBgn0002183	1955.32	0.126443	0.266656	0.474178	0.635373	0.99998
FBgn0002283	1025.01	0.147759	0.252986	0.58406	0.55918	0.99998
FBgn0002284	3327.45	-0.198363	0.19384	-1.02334	0.306148	0.99998
FBgn0002306	151.16	0.133881	0.400172	0.334559	0.737958	0.99998
FBgn0002354	369.254	0.122819	0.273655	0.448808	0.65357	0.99998
FBgn0002413	4123.05	0.12012	0.245113	0.49006	0.624091	0.99998
FBgn0002431	2686.75	-0.00608797	0.174416	-0.0349049	0.972156	0.99998
FBgn0002440	0.188818	-0.649155	3.16046	-0.205399	0.83726	0.99998
FBgn0002441	907.993	-0.0206868	0.248194	-0.0833491	0.933574	0.99998
FBgn0002466	538.105	0.185402	0.369478	0.501795	0.615811	0.99998
FBgn0002521	1931.37	0.0636091	0.257234	0.247282	0.80469	0.99998
FBgn0002522	3.33486	0.738552	1.27091	0.581119	0.56116	0.99998
FBgn0002524	1253.01	0.00198089	0.210887	0.00939311	0.992505	0.99998
FBgn0002525	1691.47	0.140023	0.302898	0.462278	0.643882	0.99998
FBgn0002526	612.837	0.231698	0.226244	1.02411	0.305786	0.99998
FBgn0002531	0.129071	-0.624507	3.15763	-0.197777	0.84322	0.99998
FBgn0002533	0.364021	-0.0617626	3.1308	-0.0197274	0.984261	0.99998
FBgn0002534	0.138593	0.672308	3.14161	0.214001	0.830546	0.99998
FBgn0002535	0.580288	0.410493	3.10767	0.13209	0.894913	0.99998
FBgn0002542	1294.78	0.246317	0.314135	0.78411	0.432975	0.99998
FBgn0002543	43.9648	0.284308	0.558903	0.508688	0.610971	0.99998
FBgn0002552	602.693	0.12423	0.306973	0.404693	0.685703	0.99998
FBgn0002561	0.502446	1.46435	3.10992	0.470864	0.637738	0.99998
FBgn0002562	0.35891	-0.589083	3.11838	-0.188907	0.850166	0.99998
FBgn0002563	38.6625	0.842047	0.617367	1.36393	0.172589	0.99998
FBgn0002564	1.46185	-1.50145	2.12928	-0.705142	0.480722	0.99998
FBgn0002565	54.0085	0.198062	0.616609	0.321212	0.74805	0.99998
FBgn0002566	1192.45	0.0262311	0.170395	0.153943	0.877655	0.99998
FBgn0002567	1433.24	0.08901	0.23912	0.372239	0.709715	0.99998
FBgn0002569	54.5651	1.76539	1.02255	1.72647	0.084263	0.99998
FBgn0002570	1210.57	2.56702	1.12464	2.28252	0.0224585	0.99998
FBgn0002571	11.9592	0.942864	0.873606	1.07928	0.280463	0.99998
FBgn0002573	10.0254	0.432733	0.825314	0.524325	0.600053	0.99998
FBgn0002576	4.24768	-0.747611	1.14883	-0.650756	0.515204	0.99998
FBgn0002577	7.23601	-1.00342	0.936397	-1.07157	0.283912	0.99998
FBgn0002578	41.0034	1.47188	0.815537	1.8048	0.071106	0.99998
FBgn0002579	27903	-0.0891521	0.188869	-0.472032	0.636904	0.99998
FBgn0002590	34282.8	-0.170781	0.259608	-0.657843	0.510639	0.99998
FBgn0002592	3.3004	0.129116	1.20978	0.106727	0.915006	0.99998
FBgn0002593	79015.2	-0.280552	0.27488	-1.02063	0.307428	0.99998
FBgn0002609	76.932	0.359826	0.463265	0.776717	0.437325	0.99998
FBgn0002622	43242.1	-0.140901	0.197	-0.71523	0.474467	0.99998
FBgn0002626	37620.2	-0.345751	0.273745	-1.26304	0.206574	0.99998
FBgn0002629	0.78447	1.40096	3.1162	0.449574	0.653018	0.99998
FBgn0002632	0.118095	0.469978	3.15701	0.148868	0.881658	0.99998
FBgn0002633	2.8068	1.21945	1.5078	0.808764	0.418651	0.99998
FBgn0002638	3345.81	0.114349	0.282371	0.404959	0.685508	0.99998
FBgn0002641	470.506	0.0715113	0.218503	0.327278	0.743458	0.99998
FBgn0002643	834.52	-0.324134	0.253238	-1.27996	0.20056	0.99998
FBgn0002645	4690.4	-0.497353	0.229265	-2.16933	0.0300574	0.99998
FBgn0002673	917.563	0.0951203	0.32708	0.290817	0.771191	0.99998
FBgn0002707	271.355	0.106161	0.291339	0.364391	0.715566	0.99998
FBgn0002709	18.8266	0.318977	0.700745	0.455196	0.648968	0.99998
FBgn0002715	190.833	0.0332127	0.381604	0.0870346	0.930644	0.99998
FBgn0002716	42.7808	-0.190354	0.391649	-0.486031	0.626945	0.99998
FBgn0002719	42798.2	-0.380383	0.332839	-1.14284	0.253103	0.99998
FBgn0002723	502.818	-0.268597	0.212144	-1.26611	0.205474	0.99998
FBgn0002732	2.35079	0.763478	1.34855	0.566147	0.571294	0.99998
FBgn0002733	50.6703	0.0166818	0.343041	0.0486291	0.961215	0.99998
FBgn0002735	0.472378	0.73341	3.12275	0.23486	0.814317	0.99998
FBgn0002736	1004.11	0.11854	0.229391	0.516759	0.605325	0.99998
FBgn0002772	2262.45	-0.0908855	0.335649	-0.270775	0.786564	0.99998
FBgn0002773	8100.75	-0.0888222	0.317716	-0.279565	0.779811	0.99998
FBgn0002774	772.387	-0.162412	0.175541	-0.925206	0.354859	0.99998
FBgn0002775	681.731	-0.0238154	0.252594	-0.0942833	0.924884	0.99998
FBgn0002778	2124.59	-0.119168	0.172171	-0.69215	0.488843	0.99998
FBgn0002780	9474.68	0.138402	0.237992	0.581542	0.560875	0.99998
FBgn0002781	2908.12	0.242826	0.313243	0.775201	0.438221	0.99998
FBgn0002783	1841.49	0.172522	0.301044	0.57308	0.566591	0.99998
FBgn0002787	2642.59	-0.0203067	0.162812	-0.124725	0.900741	0.99998
FBgn0002789	5763.59	-0.0306707	0.303235	-0.101145	0.919435	0.99998
FBgn0002791	504.477	0.114514	0.244486	0.468387	0.639508	0.99998
FBgn0002838	0.262572	-1.14624	3.15095	-0.363776	0.716025	0.99998
FBgn0002842	0.124214	0.449444	3.15434	0.142485	0.886697	0.99998
FBgn0002862	1.43826	-1.97931	2.01014	-0.984661	0.32479	0.99998
FBgn0002865	0.0759031	0.480432	3.15845	0.15211	0.8791	0.99998
FBgn0002868	33905.9	0.0172742	0.346732	0.0498199	0.960266	0.99998
FBgn0002869	18.9678	1.06143	0.739932	1.4345	0.151431	0.99998
FBgn0002872	657.879	0.17688	0.313039	0.565041	0.572046	0.99998
FBgn0002873	38.5273	-0.0527299	0.562194	-0.0937932	0.925273	0.99998
FBgn0002878	427.402	0.181459	0.339397	0.534653	0.59289	0.99998
FBgn0002887	398.786	0.00999251	0.258124	0.038712	0.96912	0.99998
FBgn0002891	260.221	0.00447217	0.28603	0.0156353	0.987525	0.99998
FBgn0002899	415.968	0.43228	0.340823	1.26834	0.204676	0.99998
FBgn0002901	306.391	0.171802	0.277897	0.618221	0.53643	0.99998
FBgn0002905	237.697	0.0985828	0.267738	0.368206	0.71272	0.99998
FBgn0002906	514.335	0.358993	0.326353	1.10001	0.271326	0.99998
FBgn0002914	12.3602	-0.633635	0.711516	-0.890542	0.373175	0.99998
FBgn0002917	19.69	0.177019	0.620108	0.285465	0.775288	0.99998
FBgn0002921	8437.64	-0.0988611	0.207706	-0.475967	0.634098	0.99998
FBgn0002922	4.46896	-0.510804	1.10837	-0.46086	0.644899	0.99998
FBgn0002924	480.651	0.27816	0.397829	0.699195	0.48443	0.99998
FBgn0002926	360.576	1.00221	1.19295	0.840112	0.400846	0.99998
FBgn0002930	3774.77	0.0902552	0.361974	0.249342	0.803097	0.99998
FBgn0002931	122.334	-0.292495	0.36907	-0.792519	0.428058	0.99998
FBgn0002932	566.384	-0.211023	0.376374	-0.560674	0.57502	0.99998
FBgn0002937	2.5462	-0.639745	1.49068	-0.429163	0.667805	0.99998
FBgn0002938	3.97625	-0.668456	1.43394	-0.466167	0.641096	0.99998
FBgn0002939	283.652	0.0389178	0.579995	0.0671002	0.946502	0.99998
FBgn0002940	68.9933	-0.924149	0.537342	-1.71985	0.0854591	0.99998
FBgn0002941	5.30855	-0.340746	1.08281	-0.314687	0.753	0.99998
FBgn0002945	94.0014	-0.229245	0.358478	-0.639495	0.522501	0.99998
FBgn0002948	929.526	0.11636	0.316272	0.36791	0.71294	0.99998
FBgn0002962	3818.28	0.379501	0.342439	1.10823	0.267763	0.99998
FBgn0002973	837.675	-0.0882123	0.193198	-0.456589	0.647966	0.99998
FBgn0002985	50.1417	-0.583011	0.52489	-1.11073	0.266685	0.99998
FBgn0002989	243.905	0.302659	0.30424	0.994803	0.319832	0.99998
FBgn0003002	13.6105	-0.840302	0.767673	-1.09461	0.273688	0.99998
FBgn0003008	322.833	0.0972604	0.193711	0.50209	0.615604	0.99998
FBgn0003009	0.96882	-0.775485	2.79757	-0.2772	0.781627	0.99998
FBgn0003011	0.167061	-0.0434923	3.15601	-0.0137808	0.989005	0.99998
FBgn0003015	3343.42	0.334487	0.388016	0.862043	0.388664	0.99998
FBgn0003016	793.437	-0.0467859	0.232318	-0.201387	0.840396	0.99998
FBgn0003023	2634.84	0.152084	0.374508	0.40609	0.684677	0.99998
FBgn0003028	1804.09	-0.0767935	0.33969	-0.226069	0.821148	0.99998
FBgn0003041	1148.58	0.138859	0.283885	0.489137	0.624745	0.99998
FBgn0003042	442.574	-0.0256586	0.266877	-0.0961439	0.923406	0.99998
FBgn0003044	1442.9	-0.0113493	0.31392	-0.0361533	0.97116	0.99998
FBgn0003046	113.476	-0.10111	0.80976	-0.124864	0.900631	0.99998
FBgn0003048	822.258	-0.0260016	0.193837	-0.134141	0.893291	0.99998
FBgn0003053	713.104	-0.184642	0.280882	-0.657365	0.510946	0.99998
FBgn0003057	15.0269	-0.0595685	3.06871	-0.0194116	0.984513	0.99998
FBgn0003060	0.607225	0.593574	3.10802	0.190982	0.84854	0.99998
FBgn0003062	7634.83	0.162111	0.3307	0.490204	0.623989	0.99998
FBgn0003065	6.17191	-0.192698	1.29352	-0.148972	0.881576	0.99998
FBgn0003068	106.768	-0.479823	0.426163	-1.12591	0.260203	0.99998
FBgn0003071	2387.88	-0.0776593	0.202395	-0.383702	0.701199	0.99998
FBgn0003074	6512.13	-0.0770558	0.25155	-0.306324	0.759358	0.99998
FBgn0003076	19265	-0.0800967	0.286772	-0.279305	0.780011	0.99998
FBgn0003079	654.715	0.144319	0.252904	0.570647	0.568239	0.99998
FBgn0003082	257.478	0.290854	0.376423	0.772679	0.439712	0.99998
FBgn0003087	931.621	0.377434	0.348282	1.0837	0.278496	0.99998
FBgn0003089	34.4127	0.55568	0.685061	0.811139	0.417286	0.99998
FBgn0003090	38.4366	-0.605807	0.455221	-1.3308	0.183256	0.99998
FBgn0003091	125.706	-0.104592	0.288743	-0.362232	0.717178	0.99998
FBgn0003093	1218.21	-0.483431	0.282342	-1.71222	0.0868563	0.99998
FBgn0003114	486.311	0.204022	0.339155	0.601561	0.547467	0.99998
FBgn0003116	1193.05	-0.443213	0.246291	-1.79955	0.0719316	0.99998
FBgn0003117	34.3969	-0.796028	0.576774	-1.38014	0.167544	0.99998
FBgn0003118	221.508	0.0688916	0.234575	0.293687	0.768997	0.99998
FBgn0003124	3165.24	0.353388	0.3091	1.14328	0.252922	0.99998
FBgn0003129	13.0234	0.410125	0.812716	0.504636	0.613815	0.99998
FBgn0003130	0.516122	0.0691425	3.08133	0.0224392	0.982098	0.99998
FBgn0003134	6883.69	-0.359794	0.264329	-1.36116	0.173462	0.99998
FBgn0003137	1234.32	0.150578	0.337544	0.4461	0.655525	0.99998
FBgn0003139	1192.36	0.101366	0.208639	0.485846	0.627077	0.99998
FBgn0003141	739.096	0.0941304	0.179207	0.525261	0.599402	0.99998
FBgn0003149	3056.62	0.0800458	0.322743	0.248018	0.804121	0.99998
FBgn0003159	844.549	-0.122866	0.198002	-0.620527	0.534911	0.99998
FBgn0003162	704.172	-0.0618924	0.314812	-0.196601	0.84414	0.99998
FBgn0003165	1815.26	-0.117911	0.257524	-0.457865	0.64705	0.99998
FBgn0003169	1814.12	-0.456985	0.182452	-2.50469	0.012256	0.99998
FBgn0003174	32.3504	0.320457	0.626733	0.511313	0.609132	0.99998
FBgn0003175	593.92	-0.297342	0.343169	-0.866459	0.386238	0.99998
FBgn0003187	845.129	0.0995445	0.310145	0.320961	0.74824	0.99998
FBgn0003189	1047.88	-0.0857236	0.210887	-0.40649	0.684383	0.99998
FBgn0003204	2778.38	-0.031294	0.203621	-0.153687	0.877856	0.99998
FBgn0003205	1797.21	-0.079941	0.177986	-0.449142	0.653329	0.99998
FBgn0003206	953.174	-0.0842295	0.158862	-0.530205	0.59597	0.99998
FBgn0003209	1558.39	-0.0842553	0.235172	-0.358272	0.72014	0.99998
FBgn0003210	1634.33	-0.0902738	0.206871	-0.436376	0.662564	0.99998
FBgn0003218	934.715	-0.102223	0.200562	-0.509683	0.610274	0.99998
FBgn0003227	133.962	0.148015	0.427944	0.345875	0.729437	0.99998
FBgn0003231	16660.9	-0.182971	0.290076	-0.630768	0.528192	0.99998
FBgn0003248	0.913837	0.207024	2.15217	0.0961929	0.923367	0.99998
FBgn0003249	0.566773	-0.710638	3.08447	-0.230393	0.817787	0.99998
FBgn0003250	3.62734	-0.662103	1.28537	-0.515108	0.606477	0.99998
FBgn0003254	4.46056	0.795539	1.20683	0.659198	0.509769	0.99998
FBgn0003255	23.7415	-0.400749	0.593622	-0.675091	0.499618	0.99998
FBgn0003256	2378.52	0.0285641	0.215409	0.132604	0.894507	0.99998
FBgn0003257	845.937	0.137179	0.284594	0.482015	0.629795	0.99998
FBgn0003261	11743.8	-0.259962	0.247762	-1.04924	0.294068	0.99998
FBgn0003267	4.67408	0.00362955	1.02753	0.00353229	0.997182	0.99998
FBgn0003268	428.399	0.0582407	0.305112	0.190883	0.848617	0.99998
FBgn0003270	0.45139	-1.33371	3.13378	-0.425592	0.670405	0.99998
FBgn0003274	84687.7	-0.169138	0.312953	-0.540459	0.588881	0.99998
FBgn0003275	1100.08	0.106841	0.304958	0.350347	0.726078	0.99998
FBgn0003277	1575.25	-0.074439	0.193567	-0.384564	0.70056	0.99998
FBgn0003278	690.589	0.196836	0.213477	0.922046	0.356504	0.99998
FBgn0003279	43448.4	-0.10052	0.273433	-0.36762	0.713156	0.99998
FBgn0003285	177.6	0.425821	0.296067	1.43826	0.15036	0.99998
FBgn0003292	347.574	0.260591	0.33138	0.78638	0.431645	0.99998
FBgn0003295	1.22471	2.57844	2.57406	1.0017	0.316487	0.99998
FBgn0003300	2.33902	-0.0524633	1.64947	-0.0318062	0.974627	0.99998
FBgn0003301	252.96	0.0137445	0.297212	0.0462446	0.963115	0.99998
FBgn0003302	204.69	0.0257383	0.322652	0.079771	0.936419	0.99998
FBgn0003308	832.716	0.353904	0.394954	0.896064	0.370218	0.99998
FBgn0003310	787.252	0.127201	0.298457	0.426197	0.669964	0.99998
FBgn0003312	47.4574	0.108256	0.639841	0.169192	0.865645	0.99998
FBgn0003317	858.314	0.0979314	0.240942	0.406452	0.684411	0.99998
FBgn0003319	0.546331	-1.7405	3.10094	-0.561281	0.574606	0.99998
FBgn0003321	1273.43	-0.313114	0.191341	-1.63642	0.101751	0.99998
FBgn0003326	3.37896	0.7136	1.25419	0.568971	0.569376	0.99998
FBgn0003330	386.017	0.114402	0.280704	0.407556	0.6836	0.99998
FBgn0003334	1184.91	-0.0646421	0.255326	-0.253175	0.800133	0.99998
FBgn0003339	1.46301	1.27085	2.49687	0.508979	0.610767	0.99998
FBgn0003345	758.696	-0.0690547	0.181788	-0.379864	0.704047	0.99998
FBgn0003346	1206.24	0.244626	0.260179	0.940221	0.347104	0.99998
FBgn0003353	150.755	-0.0682425	0.272781	-0.250173	0.802453	0.99998
FBgn0003356	1201.53	0.944168	1.10645	0.853328	0.393478	0.99998
FBgn0003357	694.393	1.13366	1.18907	0.953405	0.340385	0.99998
FBgn0003358	116.002	1.77618	0.842945	2.10711	0.035108	0.99998
FBgn0003360	33293.2	0.0259213	0.225072	0.115169	0.908311	0.99998
FBgn0003366	874.72	-0.0318345	0.334587	-0.0951455	0.924199	0.99998
FBgn0003371	2608.81	-0.164136	0.217822	-0.753535	0.451129	0.99998
FBgn0003372	0.757796	1.33398	2.65315	0.502793	0.61511	0.99998
FBgn0003373	0.45139	-1.33371	3.13378	-0.425592	0.670405	0.99998
FBgn0003374	0.401836	-0.227812	3.09895	-0.0735127	0.941398	0.99998
FBgn0003377	0.124214	0.449444	3.15434	0.142485	0.886697	0.99998
FBgn0003378	1.83006	-1.53305	2.73914	-0.559683	0.575696	0.99998
FBgn0003380	157.097	-0.378214	0.455574	-0.830193	0.40643	0.99998
FBgn0003382	2.6198	-0.965394	1.45484	-0.663571	0.506965	0.99998
FBgn0003386	28.6344	0.232409	0.541202	0.429431	0.667609	0.99998
FBgn0003388	79.7004	-0.468746	0.426624	-1.09873	0.271885	0.99998
FBgn0003390	335.619	0.254197	0.316469	0.803228	0.421843	0.99998
FBgn0003391	978.225	-0.00969743	0.263837	-0.0367554	0.97068	0.99998
FBgn0003392	1373.06	0.0208889	0.177991	0.117359	0.906575	0.99998
FBgn0003396	885.178	-0.184434	0.182115	-1.01273	0.311187	0.99998
FBgn0003401	493.349	0.16749	0.324709	0.515815	0.605984	0.99998
FBgn0003410	1397.72	0.0236342	0.236646	0.0998718	0.920446	0.99998
FBgn0003411	1.40061	-0.302659	2.49906	-0.12111	0.903604	0.99998
FBgn0003415	1902.2	-0.0242888	0.242383	-0.100208	0.920179	0.99998
FBgn0003416	994.597	-0.0418697	0.295327	-0.141774	0.887258	0.99998
FBgn0003423	1484.76	0.132975	0.291008	0.456947	0.647709	0.99998
FBgn0003429	124.531	-0.120473	0.435266	-0.27678	0.781949	0.99998
FBgn0003430	8.99795	-0.778175	0.864725	-0.899911	0.368168	0.99998
FBgn0003435	364.325	-0.203916	0.314842	-0.647678	0.517193	0.99998
FBgn0003444	717.572	-0.0632721	0.187981	-0.336587	0.736428	0.99998
FBgn0003447	1140.95	0.0840161	0.327722	0.256364	0.79767	0.99998
FBgn0003448	0.954448	1.05849	3.07843	0.343842	0.730965	0.99998
FBgn0003449	885.628	-0.0848223	0.206902	-0.409963	0.681833	0.99998
FBgn0003450	87.2312	-0.0249536	0.399002	-0.0625401	0.950133	0.99998
FBgn0003459	513.653	-0.275943	0.23478	-1.17532	0.239866	0.99998
FBgn0003460	22.2964	-0.816024	0.576093	-1.41648	0.156635	0.99998
FBgn0003462	25868.9	-0.229067	0.268034	-0.85462	0.392761	0.99998
FBgn0003463	411.823	-0.461645	0.36222	-1.27449	0.202491	0.99998
FBgn0003464	796.606	-0.0249239	0.364224	-0.0684301	0.945443	0.99998
FBgn0003475	994.812	-0.0705664	0.26412	-0.267175	0.789334	0.99998
FBgn0003479	339.031	0.133531	0.263094	0.50754	0.611776	0.99998
FBgn0003480	160.72	0.228092	0.32057	0.711518	0.476763	0.99998
FBgn0003482	125.957	0.421445	0.371432	1.13465	0.256522	0.99998
FBgn0003483	638.469	0.214408	0.303841	0.705661	0.480399	0.99998
FBgn0003486	108.569	0.423308	0.712373	0.594222	0.552364	0.99998
FBgn0003495	695.669	0.170657	0.242524	0.703671	0.481638	0.99998
FBgn0003499	32.1724	0.130143	0.583613	0.222996	0.823539	0.99998
FBgn0003502	2125.24	-0.0547568	0.266455	-0.205502	0.83718	0.99998
FBgn0003507	1490.69	-0.559583	0.344253	-1.6255	0.104056	0.99998
FBgn0003512	688.65	-0.0609534	0.236592	-0.257631	0.796692	0.99998
FBgn0003513	9.0465	0.246378	0.741312	0.332354	0.739622	0.99998
FBgn0003514	1448.18	-0.0678421	0.160897	-0.421649	0.673282	0.99998
FBgn0003515	171.117	-0.612869	0.704697	-0.869692	0.384469	0.99998
FBgn0003517	49927.9	-0.228428	0.204057	-1.11943	0.262957	0.99998
FBgn0003520	1394.16	0.0495049	0.26588	0.186192	0.852294	0.99998
FBgn0003525	2673.89	0.0618476	0.358799	0.172374	0.863144	0.99998
FBgn0003527	181.63	0.274689	0.346886	0.791869	0.428437	0.99998
FBgn0003545	529.356	0.287859	0.317999	0.90522	0.365349	0.99998
FBgn0003557	1741.45	-0.230235	0.193037	-1.1927	0.232986	0.99998
FBgn0003559	571.582	-0.00541876	0.186407	-0.0290695	0.976809	0.99998
FBgn0003567	1181.99	0.151769	0.270973	0.560089	0.575419	0.99998
FBgn0003575	1022.34	-0.0211773	0.197006	-0.107496	0.914396	0.99998
FBgn0003598	1286.46	0.166654	0.285069	0.584611	0.558809	0.99998
FBgn0003607	2085.28	0.268444	0.254194	1.05606	0.290941	0.99998
FBgn0003612	2225.5	-0.0510973	0.26426	-0.19336	0.846677	0.99998
FBgn0003638	1465.88	0.127238	0.235063	0.541295	0.588304	0.99998
FBgn0003651	1257.43	-0.377628	0.340229	-1.10992	0.267032	0.99998
FBgn0003654	430.96	-0.187259	0.265606	-0.705027	0.480794	0.99998
FBgn0003655	2369.66	0.340548	0.323877	1.05147	0.293042	0.99998
FBgn0003656	2433.41	-0.0821648	0.235082	-0.349515	0.726703	0.99998
FBgn0003660	3014.37	-0.112969	0.195683	-0.577307	0.563732	0.99998
FBgn0003676	5036.72	0.349903	0.259197	1.34995	0.177032	0.99998
FBgn0003683	3.58753	-0.797705	3.10336	-0.257045	0.797144	0.99998
FBgn0003687	471.496	0.0321362	0.248324	0.129412	0.897031	0.99998
FBgn0003701	613.936	0.331299	0.336453	0.98468	0.324781	0.99998
FBgn0003710	53.5524	0.512661	0.465931	1.10029	0.271204	0.99998
FBgn0003714	1432.88	0.0622935	0.3102	0.200817	0.840842	0.99998
FBgn0003716	1456.76	-0.174878	0.173357	-1.00878	0.313082	0.99998
FBgn0003719	101.219	-0.78426	0.515396	-1.52167	0.128093	0.99998
FBgn0003720	1.51054	-0.784181	3.10868	-0.252255	0.800844	0.99998
FBgn0003721	6545.52	-0.0587171	0.148272	-0.396009	0.692099	0.99998
FBgn0003731	2330.29	-0.185089	0.316501	-0.584796	0.558685	0.99998
FBgn0003733	846.501	0.0315681	0.238743	0.132226	0.894805	0.99998
FBgn0003741	222.448	-0.113472	0.248434	-0.45675	0.64785	0.99998
FBgn0003742	634.312	0.126859	0.227592	0.557397	0.577256	0.99998
FBgn0003744	1522.98	-0.05829	0.174318	-0.334388	0.738087	0.99998
FBgn0003747	2.06854	2.09386	1.83942	1.13832	0.254985	0.99998
FBgn0003748	4539.53	-0.218298	0.251677	-0.867371	0.385739	0.99998
FBgn0003751	61.1178	-0.272079	0.482124	-0.564334	0.572527	0.99998
FBgn0003861	3.28814	-1.57803	1.22991	-1.28305	0.199476	0.99998
FBgn0003862	971.36	-0.122599	0.201944	-0.607092	0.54379	0.99998
FBgn0003863	5516.72	2.43495	1.11025	2.19315	0.0282963	0.99998
FBgn0003865	4.27225	-0.912005	2.6176	-0.348413	0.72753	0.99998
FBgn0003866	139.513	0.0120615	0.33185	0.0363462	0.971006	0.99998
FBgn0003867	1418.21	-0.115748	0.326975	-0.353995	0.723342	0.99998
FBgn0003870	1858.83	-0.206189	0.240711	-0.856581	0.391676	0.99998
FBgn0003882	1057.38	0.0277227	0.18185	0.152449	0.878833	0.99998
FBgn0003884	16239.7	0.141689	0.176675	0.801978	0.422566	0.99998
FBgn0003885	1113.22	0.168286	0.200369	0.839878	0.400977	0.99998
FBgn0003886	8.76969	-0.140331	1.1157	-0.125778	0.899907	0.99998
FBgn0003889	1.38047	1.85226	2.98359	0.620817	0.53472	0.99998
FBgn0003890	2058.18	-0.226781	0.34206	-0.662986	0.507339	0.99998
FBgn0003891	4014.75	-0.336419	0.220393	-1.52645	0.126898	0.99998
FBgn0003892	45.8951	-0.430361	0.454482	-0.946925	0.343677	0.99998
FBgn0003896	59.5479	-0.0903807	0.43027	-0.210056	0.833624	0.99998
FBgn0003900	25.5982	-0.35033	0.579413	-0.604628	0.545426	0.99998
FBgn0003916	23.1821	0.902391	1.07376	0.840404	0.400682	0.99998
FBgn0003920	107.506	0.715116	0.673814	1.0613	0.288555	0.99998
FBgn0003922	49.0075	0.527016	0.71465	0.737447	0.460851	0.99998
FBgn0003930	46.896	0.238274	0.600819	0.396582	0.691676	0.99998
FBgn0003931	4.27664	0.889178	1.69082	0.525887	0.598967	0.99998
FBgn0003933	179.658	0.559851	1.2053	0.464489	0.642297	0.99998
FBgn0003934	136.978	-0.0516916	0.631873	-0.081807	0.9348	0.99998
FBgn0003935	19.9748	-0.0441737	0.718754	-0.0614587	0.950994	0.99998
FBgn0003936	0.110081	0.467419	3.1567	0.148072	0.882286	0.99998
FBgn0003938	17.0194	-0.388758	1.06509	-0.365001	0.71511	0.99998
FBgn0003941	30795.5	-0.258827	0.223493	-1.1581	0.246825	0.99998
FBgn0003942	55257.5	-0.129054	0.223188	-0.57823	0.563109	0.99998
FBgn0003943	7955.46	-0.0342076	0.23279	-0.146946	0.883174	0.99998
FBgn0003944	1125.66	-0.166872	0.339758	-0.49115	0.62332	0.99998
FBgn0003950	32.5999	-0.17905	0.521482	-0.343349	0.731336	0.99998
FBgn0003961	670.644	-0.701262	1.2933	-0.542227	0.587662	0.99998
FBgn0003963	195.654	0.115298	0.307184	0.375339	0.707409	0.99998
FBgn0003964	1405.25	-0.0426091	0.269477	-0.158118	0.874364	0.99998
FBgn0003965	1161.27	0.263827	0.319129	0.826711	0.408401	0.99998
FBgn0003969	738.024	0.16459	0.261526	0.629344	0.529124	0.99998
FBgn0003975	15.6961	-0.329184	0.644375	-0.510859	0.60945	0.99998
FBgn0003977	247.801	-0.154151	0.325126	-0.474126	0.63541	0.99998
FBgn0003978	356.724	0.0892408	0.263117	0.339168	0.734483	0.99998
FBgn0003979	9867.2	1.52665	1.63975	0.931028	0.351839	0.99998
FBgn0003980	5665.91	1.38858	1.57553	0.881338	0.378135	0.99998
FBgn0003983	7981.69	1.19369	1.59479	0.748495	0.454161	0.99998
FBgn0003984	50.7443	-0.360686	0.403239	-0.894474	0.371068	0.99998
FBgn0003996	9920.85	0.0182706	0.358091	0.0510223	0.959308	0.99998
FBgn0003997	431.192	-0.140718	0.255009	-0.551817	0.581074	0.99998
FBgn0004003	170.041	0.837031	0.59094	1.41644	0.156647	0.99998
FBgn0004034	4.28312	1.07762	2.37122	0.454457	0.6495	0.99998
FBgn0004045	486603	-0.0501547	0.336534	-0.149033	0.881528	0.99998
FBgn0004047	382827	0.131596	0.363256	0.362269	0.717151	0.99998
FBgn0004049	826.441	0.0652541	0.244659	0.266714	0.789689	0.99998
FBgn0004050	490.988	0.0194054	0.358902	0.0540688	0.95688	0.99998
FBgn0004052	31.4868	-0.793647	3.07323	-0.258245	0.796218	0.99998
FBgn0004053	8.65881	0.0315225	0.988137	0.031901	0.974551	0.99998
FBgn0004055	539.883	-0.151265	0.232228	-0.651367	0.51481	0.99998
FBgn0004057	1620.31	0.0560475	0.376953	0.148686	0.881802	0.99998
FBgn0004066	6293.89	0.033501	0.148131	0.226159	0.821078	0.99998
FBgn0004087	1452.82	0.457367	0.258202	1.77136	0.0765015	0.99998
FBgn0004101	207.545	-0.0811675	0.328912	-0.246776	0.805082	0.99998
FBgn0004102	10.2403	0.298677	1.46772	0.203497	0.838746	0.99998
FBgn0004103	3785.86	0.0635715	0.156136	0.407153	0.683896	0.99998
FBgn0004106	1294.05	0.200472	0.331831	0.604137	0.545752	0.99998
FBgn0004107	615.364	0.343405	0.325498	1.05502	0.291418	0.99998
FBgn0004108	300.524	-0.119189	0.319491	-0.37306	0.709104	0.99998
FBgn0004110	3.79564	-0.793518	1.25704	-0.631257	0.527872	0.99998
FBgn0004117	3976.65	-0.0936278	0.313466	-0.298686	0.76518	0.99998
FBgn0004118	7.21606	-0.099554	1.00672	-0.098889	0.921226	0.99998
FBgn0004132	1129.02	0.0484591	0.259124	0.187012	0.851652	0.99998
FBgn0004133	107.945	0.216755	0.301683	0.718486	0.472457	0.99998
FBgn0004143	0.188818	-0.649155	3.16046	-0.205399	0.83726	0.99998
FBgn0004167	2417.76	-0.184332	0.266699	-0.691161	0.489464	0.99998
FBgn0004168	2.50727	1.43578	1.5222	0.943227	0.345565	0.99998
FBgn0004169	6086.67	-0.0813956	0.291477	-0.279252	0.780051	0.99998
FBgn0004170	0.253285	-0.0981876	3.15711	-0.0311005	0.975189	0.99998
FBgn0004171	0.118095	0.469978	3.15701	0.148868	0.881658	0.99998
FBgn0004177	6601.48	0.0244346	0.161185	0.151593	0.879508	0.99998
FBgn0004179	2276.46	-0.00441929	0.177635	-0.0248785	0.980152	0.99998
FBgn0004183	390.556	0.227852	0.478485	0.476194	0.633936	0.99998
FBgn0004185	114.539	0.268776	0.749859	0.358435	0.720018	0.99998
FBgn0004186	132.224	0.254909	0.524556	0.485952	0.627001	0.99998
FBgn0004187	63.5375	0.283379	0.575639	0.492287	0.622516	0.99998
FBgn0004188	1.41906	0.666734	1.99861	0.333599	0.738682	0.99998
FBgn0004189	8.48569	-0.655231	0.985889	-0.664609	0.506301	0.99998
FBgn0004190	1.61287	-0.136288	2.84314	-0.0479356	0.961768	0.99998
FBgn0004191	2.16947	-0.0231195	2.53343	-0.00912577	0.992719	0.99998
FBgn0004192	45.7123	-0.521816	0.7683	-0.679183	0.497022	0.99998
FBgn0004197	11.8856	-0.103757	0.971852	-0.106762	0.914978	0.99998
FBgn0004198	380.825	-0.305617	0.324464	-0.941913	0.346237	0.99998
FBgn0004227	1649.3	-0.109462	0.207604	-0.527265	0.59801	0.99998
FBgn0004228	55.1267	0.150451	0.770415	0.195285	0.845169	0.99998
FBgn0004237	3763.46	0.051414	0.229204	0.224315	0.822512	0.99998
FBgn0004240	34.4846	-0.695971	0.557182	-1.24909	0.211632	0.99998
FBgn0004242	58.0879	-0.0517358	0.625312	-0.082736	0.934061	0.99998
FBgn0004244	37.4524	0.319553	0.701648	0.455432	0.648798	0.99998
FBgn0004359	415.856	-0.283483	0.238687	-1.18768	0.23496	0.99998
FBgn0004360	17.3266	-0.125948	0.625598	-0.201324	0.840446	0.99998
FBgn0004362	6635.72	0.20809	0.294149	0.707431	0.479299	0.99998
FBgn0004363	10445.8	0.125879	0.168498	0.747062	0.455026	0.99998
FBgn0004367	216.888	0.163863	0.290038	0.564969	0.572095	0.99998
FBgn0004368	961.886	0.13101	0.205057	0.638896	0.522891	0.99998
FBgn0004369	699.291	-0.209037	0.182979	-1.14241	0.253284	0.99998
FBgn0004370	822.891	-0.152143	0.233691	-0.651045	0.515017	0.99998
FBgn0004372	0.0489666	-0.592178	3.15337	-0.187792	0.85104	0.99998
FBgn0004373	2181.37	-0.213925	0.192173	-1.11319	0.265628	0.99998
FBgn0004374	327.703	0.0884896	0.348841	0.253668	0.799752	0.99998
FBgn0004378	577.96	0.242885	0.329513	0.737103	0.46106	0.99998
FBgn0004379	667.147	0.246177	0.308278	0.798555	0.424548	0.99998
FBgn0004380	588.248	-0.149653	0.205872	-0.726922	0.467274	0.99998
FBgn0004381	629.981	0.0768761	0.267026	0.287897	0.773425	0.99998
FBgn0004387	847.887	-0.152453	0.170114	-0.896181	0.370156	0.99998
FBgn0004389	3.85225	-0.246061	3.0919	-0.0795826	0.936569	0.99998
FBgn0004390	902.853	-0.113472	0.284956	-0.39821	0.690475	0.99998
FBgn0004391	466.006	0.154986	0.289687	0.535013	0.592641	0.99998
FBgn0004394	3.16747	-0.813651	1.43553	-0.566796	0.570852	0.99998
FBgn0004395	962.34	-0.265997	0.236871	-1.12296	0.261453	0.99998
FBgn0004396	673.724	0.00937085	0.25993	0.0360515	0.971241	0.99998
FBgn0004397	688.399	-0.138271	0.363569	-0.380316	0.703711	0.99998
FBgn0004400	263.11	0.374349	0.367677	1.01814	0.308609	0.99998
FBgn0004401	3798.33	0.154462	0.288083	0.53617	0.591841	0.99998
FBgn0004403	24110.2	-0.230826	0.215819	-1.06953	0.28483	0.99998
FBgn0004404	5073.63	-0.188631	0.206515	-0.913398	0.361033	0.99998
FBgn0004406	324.433	0.153964	0.279813	0.550238	0.582156	0.99998
FBgn0004419	18612.2	0.277828	0.315538	0.880491	0.378593	0.99998
FBgn0004425	167.95	1.68779	1.09921	1.53546	0.124671	0.99998
FBgn0004426	299.51	2.01915	1.21552	1.66113	0.0966867	0.99998
FBgn0004427	1439.17	1.97023	1.18838	1.65791	0.0973364	0.99998
FBgn0004428	93.191	3.17555	1.37799	2.30447	0.0211963	0.99998
FBgn0004429	532.453	1.17778	1.14835	1.02563	0.305068	0.99998
FBgn0004430	0.472727	-0.150705	3.0986	-0.0486364	0.961209	0.99998
FBgn0004431	10.4195	0.766759	1.12301	0.68277	0.494752	0.99998
FBgn0004432	29290.6	0.0160186	0.157676	0.101592	0.919081	0.99998
FBgn0004435	643.252	-0.238202	0.296089	-0.804493	0.421112	0.99998
FBgn0004436	1961.14	-0.10475	0.196518	-0.533032	0.594011	0.99998
FBgn0004449	935.989	-0.173901	0.209996	-0.828116	0.407605	0.99998
FBgn0004456	695.396	-0.235401	0.306411	-0.768254	0.442337	0.99998
FBgn0004463	405.632	-0.0953573	0.186716	-0.510708	0.609555	0.99998
FBgn0004465	904.112	0.184482	0.20028	0.921116	0.35699	0.99998
FBgn0004507	7040.74	-0.0652926	0.246092	-0.265318	0.790765	0.99998
FBgn0004509	1281.54	-0.143987	0.202791	-0.710028	0.477687	0.99998
FBgn0004510	539.925	0.126393	0.246447	0.512859	0.60805	0.99998
FBgn0004511	0.779953	-0.749213	2.32906	-0.32168	0.747695	0.99998
FBgn0004512	183.166	-0.319308	0.454556	-0.702461	0.482392	0.99998
FBgn0004513	56.4593	0.0940795	0.512959	0.183405	0.85448	0.99998
FBgn0004514	28.7999	1.0811	0.518747	2.08406	0.0371545	0.99998
FBgn0004516	25.5589	1.3384	1.07867	1.24078	0.214686	0.99998
FBgn0004552	10.1202	-1.4117	1.17127	-1.20527	0.228101	0.99998
FBgn0004554	20.5415	0.402809	0.688023	0.58546	0.558239	0.99998
FBgn0004556	660.933	0.0410885	0.254166	0.16166	0.871573	0.99998
FBgn0004567	5.42274	0.121465	0.988089	0.122929	0.902164	0.99998
FBgn0004569	180.02	-0.103929	0.221998	-0.468154	0.639675	0.99998
FBgn0004573	4.68107	0.125501	1.03808	0.120896	0.903773	0.99998
FBgn0004574	1319.48	0.10412	0.197428	0.527381	0.597929	0.99998
FBgn0004575	25.2199	-0.372821	0.59552	-0.626042	0.531287	0.99998
FBgn0004577	4.78924	0.783893	1.31263	0.597194	0.550378	0.99998
FBgn0004580	71.8158	0.183186	0.527499	0.347273	0.728386	0.99998
FBgn0004581	3.99094	0.280669	1.09074	0.25732	0.796932	0.99998
FBgn0004583	508.984	0.0307146	0.254902	0.120496	0.904091	0.99998
FBgn0004584	908.785	0.340888	0.304992	1.1177	0.263697	0.99998
FBgn0004587	4054	0.0895964	0.171286	0.52308	0.600919	0.99998
FBgn0004588	0.124214	0.449444	3.15434	0.142485	0.886697	0.99998
FBgn0004589	0.124214	0.449444	3.15434	0.142485	0.886697	0.99998
FBgn0004591	0.0759031	0.480432	3.15845	0.15211	0.8791	0.99998
FBgn0004595	54.7799	-0.000676684	0.448366	-0.00150922	0.998796	0.99998
FBgn0004597	363.475	-0.0800188	0.233562	-0.342602	0.731898	0.99998
FBgn0004598	2751.61	-0.082719	0.202731	-0.408024	0.683256	0.99998
FBgn0004606	419.313	-0.0854385	0.226401	-0.377376	0.705894	0.99998
FBgn0004607	19.3036	0.307186	0.66972	0.458678	0.646465	0.99998
FBgn0004611	1450.57	0.0105151	0.175275	0.059992	0.952162	0.99998
FBgn0004618	2.48633	0.839779	1.94615	0.431508	0.666099	0.99998
FBgn0004619	3.08056	1.13473	1.7634	0.643489	0.519907	0.99998
FBgn0004620	179.322	-0.234038	0.370035	-0.632474	0.527077	0.99998
FBgn0004622	5.17299	-0.914243	1.07244	-0.852491	0.393942	0.99998
FBgn0004623	3.37995	-1.76069	1.42025	-1.2397	0.215085	0.99998
FBgn0004629	254.337	-0.395648	0.354274	-1.11678	0.264087	0.99998
FBgn0004635	30.0145	-0.234647	0.556005	-0.422024	0.673007	0.99998
FBgn0004636	3960.95	-0.237806	0.192903	-1.23277	0.21766	0.99998
FBgn0004638	1767.57	-0.0687707	0.164086	-0.419113	0.675133	0.99998
FBgn0004643	1189.77	0.130288	0.275875	0.472271	0.636733	0.99998
FBgn0004644	18.2853	-0.600353	0.729259	-0.823237	0.410373	0.99998
FBgn0004646	1797.88	-0.211531	0.262872	-0.80469	0.420998	0.99998
FBgn0004647	1027.35	-0.150247	0.316459	-0.474776	0.634947	0.99998
FBgn0004648	3672.69	-0.160452	0.178508	-0.898849	0.368733	0.99998
FBgn0004649	8451.48	0.0394791	0.377336	0.104626	0.916673	0.99998
FBgn0004650	1617.24	0.0933678	0.394299	0.236794	0.812816	0.99998
FBgn0004652	156.341	-0.326254	0.307054	-1.06253	0.287996	0.99998
FBgn0004654	6594.06	-0.160401	0.282481	-0.56783	0.57015	0.99998
FBgn0004655	1482.81	0.00732132	0.263354	0.0278003	0.977821	0.99998
FBgn0004656	2681.4	-0.245461	0.216352	-1.13454	0.256568	0.99998
FBgn0004657	1678.53	0.013758	0.176528	0.0779366	0.937879	0.99998
FBgn0004666	186.129	0.610415	0.558021	1.09389	0.274002	0.99998
FBgn0004687	3178.59	-0.0911911	0.180437	-0.50539	0.613285	0.99998
FBgn0004698	1688.03	-0.0426664	0.194939	-0.218871	0.826751	0.99998
FBgn0004777	26.6085	1.28767	1.07184	1.20136	0.229613	0.99998
FBgn0004778	0.759031	0.597569	3.10632	0.192372	0.847451	0.99998
FBgn0004779	17.2168	1.55514	3.08469	0.504149	0.614157	0.99998
FBgn0004780	9.63969	0.635391	2.90928	0.218401	0.827117	0.99998
FBgn0004781	2.04938	0.607897	3.10198	0.195971	0.844633	0.99998
FBgn0004782	3.52855	0.0031829	3.09289	0.0010291	0.999179	0.99998
FBgn0004783	0.759031	0.597569	3.10632	0.192372	0.847451	0.99998
FBgn0004784	1.50819	-0.570733	1.92794	-0.296033	0.767205	0.99998
FBgn0004795	1502.26	0.0223884	0.32095	0.0697565	0.944387	0.99998
FBgn0004797	2159.35	-0.148806	0.328994	-0.452306	0.651048	0.99998
FBgn0004811	888.757	0.0859376	0.208154	0.412857	0.679712	0.99998
FBgn0004828	10421	-0.137366	0.145114	-0.946602	0.343842	0.99998
FBgn0004832	300.282	0.340036	0.311837	1.09043	0.275524	0.99998
FBgn0004837	401.468	-0.0916582	0.291933	-0.31397	0.753544	0.99998
FBgn0004838	17517.9	-0.118895	0.223069	-0.532997	0.594036	0.99998
FBgn0004839	98.222	-0.111256	0.376515	-0.295488	0.767621	0.99998
FBgn0004841	9.36593	1.2613	1.30988	0.962913	0.335591	0.99998
FBgn0004842	6.83523	-0.224603	1.27045	-0.17679	0.859673	0.99998
FBgn0004852	791.902	-0.126758	0.333189	-0.380439	0.70362	0.99998
FBgn0004854	9.85013	-0.279263	0.716256	-0.389893	0.696616	0.99998
FBgn0004855	430.181	0.109935	0.199595	0.550791	0.581777	0.99998
FBgn0004856	1206.31	-0.0417895	0.22978	-0.181867	0.855687	0.99998
FBgn0004858	168.862	-0.363187	0.32637	-1.11281	0.265791	0.99998
FBgn0004859	379.038	-0.244169	0.286779	-0.851419	0.394536	0.99998
FBgn0004860	311.942	-0.29562	0.287983	-1.02652	0.304647	0.99998
FBgn0004861	185.898	-0.339144	0.31338	-1.08221	0.279158	0.99998
FBgn0004862	14.7789	-0.837332	0.729407	-1.14796	0.250984	0.99998
FBgn0004863	8.08337	-0.134071	0.814684	-0.164568	0.869284	0.99998
FBgn0004864	792.466	0.0721892	0.226924	0.318121	0.750393	0.99998
FBgn0004865	19.7367	-0.664173	0.668693	-0.993241	0.320592	0.99998
FBgn0004867	52596	-0.0656853	0.188274	-0.348881	0.727179	0.99998
FBgn0004868	7812.59	0.101687	0.174186	0.583785	0.559365	0.99998
FBgn0004870	34.9995	-0.450498	0.405821	-1.11009	0.26696	0.99998
FBgn0004872	1706.94	0.102861	0.347384	0.296103	0.767152	0.99998
FBgn0004875	1388.58	-0.180258	0.27298	-0.660333	0.50904	0.99998
FBgn0004876	1021.62	0.103815	0.235813	0.440242	0.659762	0.99998
FBgn0004878	6.82744	-1.11112	1.35698	-0.818814	0.412893	0.99998
FBgn0004880	25.3682	-0.317821	0.721108	-0.440739	0.659402	0.99998
FBgn0004882	3140.87	0.0700928	0.437076	0.160368	0.872591	0.99998
FBgn0004885	1994.62	-0.136627	0.33946	-0.402482	0.687329	0.99998
FBgn0004888	6699.09	-0.0527149	0.244017	-0.216029	0.828965	0.99998
FBgn0004889	3122.11	0.0706481	0.222311	0.317789	0.750645	0.99998
FBgn0004892	8.95932	0.88464	0.895933	0.987396	0.323449	0.99998
FBgn0004893	236.593	-0.261932	0.275874	-0.949464	0.342385	0.99998
FBgn0004895	1.78569	-1.16682	1.69199	-0.689619	0.490434	0.99998
FBgn0004896	0.228175	0.967983	3.14717	0.307573	0.758408	0.99998
FBgn0004897	0.689142	1.03953	3.07125	0.338471	0.735008	0.99998
FBgn0004898	1.7968	0.0256333	2.14067	0.0119744	0.990446	0.99998
FBgn0004901	911.953	0.358574	0.294017	1.21957	0.222628	0.99998
FBgn0004903	749.238	-0.157614	0.175757	-0.896774	0.369839	0.99998
FBgn0004907	12101.2	0.00707598	0.181701	0.038943	0.968936	0.99998
FBgn0004908	221.02	0.362985	0.297401	1.22052	0.222267	0.99998
FBgn0004910	263.286	-0.27638	0.363101	-0.761165	0.446558	0.99998
FBgn0004911	21.2797	-0.385507	0.550066	-0.700837	0.483405	0.99998
FBgn0004913	1381.58	0.041173	0.271747	0.151512	0.879572	0.99998
FBgn0004914	3143.9	-0.182222	0.260049	-0.700722	0.483477	0.99998
FBgn0004915	816.131	0.18735	0.226818	0.825993	0.408808	0.99998
FBgn0004919	105.163	-0.320285	0.423522	-0.756242	0.449504	0.99998
FBgn0004921	4384.58	-0.249371	0.249184	-1.00075	0.316946	0.99998
FBgn0004924	3986.93	-0.000388611	0.197165	-0.00197099	0.998427	0.99998
FBgn0004926	4363.12	0.105085	0.155649	0.675142	0.499585	0.99998
FBgn0004956	3.32446	-1.35389	1.35961	-0.995792	0.319351	0.99998
FBgn0004957	197.551	-0.10669	0.336365	-0.317186	0.751102	0.99998
FBgn0004959	21.655	-0.0457858	0.551446	-0.0830286	0.933829	0.99998
FBgn0005198	657.506	0.00742498	0.183742	0.0404098	0.967766	0.99998
FBgn0005278	16895.3	-0.0702514	0.256586	-0.273793	0.784244	0.99998
FBgn0005322	1455.27	0.0564398	0.15912	0.3547	0.722814	0.99998
FBgn0005355	542.837	0.0747535	0.213868	0.34953	0.726691	0.99998
FBgn0005386	992.722	0.0979338	0.240154	0.407796	0.683423	0.99998
FBgn0005390	1455.4	0.220927	0.522563	0.422775	0.672459	0.99998
FBgn0005391	457547	0.125321	0.333203	0.37611	0.706835	0.99998
FBgn0005411	2084.6	-0.00593222	0.181899	-0.0326127	0.973983	0.99998
FBgn0005427	945.509	-0.204167	0.212657	-0.960075	0.337017	0.99998
FBgn0005533	41622.6	-0.182076	0.231556	-0.786318	0.431681	0.99998
FBgn0005536	1607.29	-0.266149	0.181909	-1.46309	0.143443	0.99998
FBgn0005558	5.21026	0.768257	0.941614	0.815893	0.414561	0.99998
FBgn0005561	22.9562	0.0829938	0.535104	0.155098	0.876744	0.99998
FBgn0005564	51.3424	-0.129747	0.470963	-0.275494	0.782937	0.99998
FBgn0005585	10509.2	0.274115	0.191753	1.42952	0.152856	0.99998
FBgn0005586	30.5626	0.288989	0.58323	0.495497	0.620249	0.99998
FBgn0005590	2.40063	-2.11509	2.23608	-0.945895	0.344202	0.99998
FBgn0005593	40097.2	-0.154092	0.203017	-0.759013	0.447845	0.99998
FBgn0005596	775.611	0.195901	0.394978	0.495978	0.61991	0.99998
FBgn0005612	670.196	-0.300084	0.255486	-1.17456	0.240171	0.99998
FBgn0005613	9.68638	0.0234824	0.821835	0.0285731	0.977205	0.99998
FBgn0005614	5.96996	-1.31964	1.15466	-1.14288	0.253088	0.99998
FBgn0005616	124.468	-0.209829	0.285859	-0.734031	0.46293	0.99998
FBgn0005617	1548.44	-0.0132572	0.246902	-0.0536941	0.957179	0.99998
FBgn0005619	3.43161	-0.963048	1.24415	-0.774059	0.438896	0.99998
FBgn0005624	208.761	-0.264452	0.339746	-0.778381	0.436345	0.99998
FBgn0005626	98.9634	0.0295709	0.385211	0.0767656	0.93881	0.99998
FBgn0005631	93.0796	-0.232698	0.387159	-0.601039	0.547814	0.99998
FBgn0005632	2802.88	-0.188275	0.193378	-0.973607	0.330252	0.99998
FBgn0005633	9.16618	2.50134	1.22486	2.04214	0.0411375	0.99998
FBgn0005636	13.7896	-0.28001	0.684407	-0.409128	0.682446	0.99998
FBgn0005638	6.75082	0.0996148	1.08201	0.0920645	0.926647	0.99998
FBgn0005640	942.837	-0.337128	0.165279	-2.03975	0.041375	0.99998
FBgn0005642	795.613	0.0758772	0.330677	0.22946	0.818511	0.99998
FBgn0005648	1335.63	0.178368	0.242391	0.73587	0.46181	0.99998
FBgn0005649	2936.02	-0.072427	0.252892	-0.286395	0.774576	0.99998
FBgn0005655	1787.31	0.4142	0.328335	1.26152	0.207122	0.99998
FBgn0005658	2.80091	0.523767	1.32048	0.396648	0.691627	0.99998
FBgn0005659	526.39	-0.410134	0.338876	-1.21028	0.226173	0.99998
FBgn0005660	19.1418	0.431318	0.758874	0.568366	0.569787	0.99998
FBgn0005664	1.37744	0.755709	2.62366	0.288037	0.773319	0.99998
FBgn0005666	2557.53	-0.115968	0.321293	-0.360942	0.718143	0.99998
FBgn0005670	123.991	-0.125946	0.415558	-0.303077	0.761831	0.99998
FBgn0005671	7703.58	-0.0124893	0.157569	-0.0792622	0.936824	0.99998
FBgn0005672	589.1	-0.204927	0.214696	-0.954501	0.33983	0.99998
FBgn0005674	1863.11	0.112091	0.166016	0.675182	0.49956	0.99998
FBgn0005677	5.55845	-0.0464082	0.973823	-0.0476556	0.961991	0.99998
FBgn0005683	475.406	0.266159	0.310109	0.858275	0.390741	0.99998
FBgn0005694	2036.87	-0.0352714	0.232585	-0.15165	0.879463	0.99998
FBgn0005695	1904.24	0.138408	0.261039	0.530221	0.595959	0.99998
FBgn0005696	448.337	0.307247	0.364661	0.842554	0.399478	0.99998
FBgn0005771	574.202	-0.377669	0.340992	-1.10756	0.268052	0.99998
FBgn0005775	5.82677	0.304094	1.21928	0.249404	0.803048	0.99998
FBgn0005777	1736.92	0.11618	0.213921	0.543098	0.587063	0.99998
FBgn0008635	1513.17	0.176832	0.261661	0.675805	0.499164	0.99998
FBgn0008636	0.0692967	0.471783	3.15723	0.149429	0.881215	0.99998
FBgn0008646	8.66059	-1.23079	0.945376	-1.30191	0.192948	0.99998
FBgn0008651	19.9822	-0.368597	0.70926	-0.519693	0.603278	0.99998
FBgn0010014	11.601	0.231326	0.913579	0.253208	0.800108	0.99998
FBgn0010015	136.202	-0.243805	0.404058	-0.603391	0.546249	0.99998
FBgn0010019	658045	-0.165532	0.353268	-0.468573	0.639375	0.99998
FBgn0010038	66.5727	0.924582	0.62936	1.46908	0.14181	0.99998
FBgn0010039	260.564	0.0982188	0.343239	0.286153	0.774761	0.99998
FBgn0010040	3.70436	-0.620045	1.02315	-0.606016	0.544504	0.99998
FBgn0010041	8.74835	0.156428	0.792221	0.197455	0.843471	0.99998
FBgn0010042	3.38368	1.00132	1.21292	0.825545	0.409062	0.99998
FBgn0010043	3.05822	1.49038	1.3999	1.06463	0.287042	0.99998
FBgn0010044	1.40495	1.5378	2.4807	0.619906	0.53532	0.99998
FBgn0010051	1591.24	-0.15141	0.235897	-0.641846	0.520973	0.99998
FBgn0010052	11.4733	-0.216986	0.771228	-0.281351	0.778441	0.99998
FBgn0010078	96785	-0.0763233	0.283014	-0.269681	0.787406	0.99998
FBgn0010097	773.115	0.244918	0.344865	0.710184	0.47759	0.99998
FBgn0010100	7890.09	-0.0711848	0.249748	-0.285026	0.775624	0.99998
FBgn0010105	32.3174	-0.202928	0.554426	-0.366015	0.714354	0.99998
FBgn0010109	3.68506	-0.384182	1.68817	-0.227572	0.819979	0.99998
FBgn0010113	948.131	0.00863013	0.283435	0.0304484	0.975709	0.99998
FBgn0010114	15.4399	0.350732	0.857652	0.408944	0.682581	0.99998
FBgn0010173	2221.01	0.0886483	0.257857	0.343788	0.731006	0.99998
FBgn0010194	233.09	0.367045	0.383336	0.957501	0.338315	0.99998
FBgn0010197	5.32183	0.135952	1.14147	0.119103	0.905194	0.99998
FBgn0010198	36674.4	-0.185483	0.224036	-0.827916	0.407718	0.99998
FBgn0010213	1308.76	-0.202909	0.203153	-0.998797	0.317893	0.99998
FBgn0010215	1839.45	-0.00698909	0.227549	-0.0307147	0.975497	0.99998
FBgn0010217	35088.1	-0.0393029	0.210154	-0.18702	0.851645	0.99998
FBgn0010220	476.141	-0.148878	0.188452	-0.790003	0.429526	0.99998
FBgn0010222	1366.78	-0.35558	0.378677	-0.939006	0.347728	0.99998
FBgn0010223	144.992	-0.275529	0.399594	-0.689521	0.490495	0.99998
FBgn0010225	18394.2	-0.0109169	0.331698	-0.0329122	0.973745	0.99998
FBgn0010226	2032.15	0.0860214	0.210722	0.408223	0.68311	0.99998
FBgn0010228	3796.91	-0.153436	0.289144	-0.530657	0.595657	0.99998
FBgn0010235	1579.61	-0.213779	0.170471	-1.25405	0.209825	0.99998
FBgn0010238	1119.07	-0.0697553	0.188039	-0.370963	0.710665	0.99998
FBgn0010240	14.4967	0.520178	0.748025	0.695402	0.486804	0.99998
FBgn0010241	167.261	0.211239	0.598769	0.35279	0.724246	0.99998
FBgn0010246	953.242	0.0253711	0.269365	0.0941883	0.92496	0.99998
FBgn0010247	1414.74	0.0791822	0.262316	0.301858	0.762761	0.99998
FBgn0010258	3.63842	0.0078664	1.14561	0.00686659	0.994521	0.99998
FBgn0010263	602.664	-0.0721679	0.305831	-0.235973	0.813454	0.99998
FBgn0010265	27886.9	-0.177878	0.211296	-0.841843	0.399876	0.99998
FBgn0010269	879.622	0.240491	0.280493	0.857388	0.39123	0.99998
FBgn0010278	2055.64	0.253688	0.2725	0.930963	0.351873	0.99998
FBgn0010280	1780.9	-0.116043	0.227521	-0.51003	0.61003	0.99998
FBgn0010282	1359.65	0.283152	0.252049	1.1234	0.261266	0.99998
FBgn0010287	218.353	0.0900981	0.240397	0.374788	0.707818	0.99998
FBgn0010288	2157.81	0.0933771	0.237384	0.393359	0.694054	0.99998
FBgn0010292	1091.36	0.0432961	0.166642	0.259814	0.795007	0.99998
FBgn0010295	0.188818	-0.649155	3.16046	-0.205399	0.83726	0.99998
FBgn0010296	0.110081	0.467419	3.1567	0.148072	0.882286	0.99998
FBgn0010300	2244.41	0.224311	0.283126	0.792267	0.428205	0.99998
FBgn0010303	1058.99	-0.145233	0.216705	-0.670186	0.502739	0.99998
FBgn0010309	318.537	0.0422006	0.324504	0.130046	0.89653	0.99998
FBgn0010313	1338.35	-0.561115	0.31044	-1.80749	0.0706866	0.99998
FBgn0010314	768.634	0.281764	0.340876	0.826589	0.40847	0.99998
FBgn0010315	1173.49	-0.0323003	0.234411	-0.137794	0.890404	0.99998
FBgn0010316	1038.5	-0.103669	0.250791	-0.413367	0.679338	0.99998
FBgn0010317	312.771	-0.0846729	0.409093	-0.206977	0.836028	0.99998
FBgn0010323	1.75806	0.209256	1.83318	0.114149	0.90912	0.99998
FBgn0010328	2226.78	0.145489	0.258982	0.561771	0.574272	0.99998
FBgn0010329	11.8251	0.679169	0.960394	0.707178	0.479456	0.99998
FBgn0010333	1633.62	-0.00410022	0.211975	-0.0193429	0.984568	0.99998
FBgn0010339	1224.97	0.207498	0.201015	1.03225	0.301953	0.99998
FBgn0010340	305.685	0.0403037	0.194629	0.207079	0.835948	0.99998
FBgn0010341	2528.5	-0.196997	0.177525	-1.10968	0.267135	0.99998
FBgn0010342	1480.53	0.260657	0.301674	0.864034	0.387569	0.99998
FBgn0010348	7323.36	0.0675942	0.166304	0.406449	0.684413	0.99998
FBgn0010350	1623.32	-0.20121	0.189682	-1.06077	0.288792	0.99998
FBgn0010352	7565.66	-0.205508	0.278135	-0.738877	0.459982	0.99998
FBgn0010355	1154.49	-0.153304	0.180678	-0.84849	0.396165	0.99998
FBgn0010356	647.964	0.170639	0.255591	0.667625	0.504373	0.99998
FBgn0010357	5093.45	2.62091	1.14658	2.28584	0.0222635	0.99998
FBgn0010358	20.7805	1.91922	1.22764	1.56334	0.117972	0.99998
FBgn0010359	8.14697	2.0645	1.61948	1.27479	0.202384	0.99998
FBgn0010379	2099.38	-0.112585	0.160417	-0.701828	0.482786	0.99998
FBgn0010380	1496.05	0.0571318	0.262962	0.217263	0.828004	0.99998
FBgn0010382	1949.63	0.226181	0.370794	0.60999	0.541868	0.99998
FBgn0010383	1121.45	-0.628068	0.325855	-1.92745	0.0539241	0.99998
FBgn0010385	514.815	-0.700438	0.492969	-1.42086	0.155359	0.99998
FBgn0010387	9055.93	-0.24665	0.347239	-0.710317	0.477508	0.99998
FBgn0010388	38.2491	0.196947	0.48655	0.404782	0.685638	0.99998
FBgn0010389	121.337	-0.27924	0.314674	-0.887395	0.374866	0.99998
FBgn0010391	1841.16	0.343784	0.191385	1.7963	0.072447	0.99998
FBgn0010395	98.3662	-0.192717	0.361162	-0.533603	0.593616	0.99998
FBgn0010397	918.191	0.0121527	0.287595	0.0422563	0.966294	0.99998
FBgn0010398	279.414	0.337971	0.324379	1.0419	0.297457	0.99998
FBgn0010399	2.09233	0.291705	1.58006	0.184617	0.85353	0.99998
FBgn0010401	3.83994	-0.700729	1.48015	-0.473419	0.635914	0.99998
FBgn0010403	1.07703	0.282327	3.0545	0.09243	0.926356	0.99998
FBgn0010406	1047.6	-0.0183096	0.163171	-0.112211	0.910656	0.99998
FBgn0010407	6.51232	-0.122974	0.938414	-0.131045	0.89574	0.99998
FBgn0010408	37266.6	-0.168603	0.217332	-0.775785	0.437876	0.99998
FBgn0010409	37059	-0.242891	0.211078	-1.15072	0.249848	0.99998
FBgn0010411	46283.6	-0.116347	0.213925	-0.543868	0.586532	0.99998
FBgn0010412	27697.5	-0.145896	0.199013	-0.733095	0.463501	0.99998
FBgn0010414	5.35355	1.08582	1.19685	0.907235	0.364283	0.99998
FBgn0010415	5054.75	-0.245	0.23298	-1.0516	0.292985	0.99998
FBgn0010416	887.344	0.10661	0.206318	0.51673	0.605345	0.99998
FBgn0010417	658.302	-0.126974	0.211196	-0.601216	0.547696	0.99998
FBgn0010421	611.999	0.0761633	0.241558	0.3153	0.752534	0.99998
FBgn0010422	1025.24	0.117704	0.232987	0.505196	0.613421	0.99998
FBgn0010423	263.929	0.414404	0.390793	1.06042	0.288954	0.99998
FBgn0010424	377.425	-0.0462917	0.31609	-0.146451	0.883565	0.99998
FBgn0010425	813.763	3.0144	1.16626	2.58467	0.00974719	0.99998
FBgn0010431	3592.75	0.388061	0.326124	1.18992	0.234078	0.99998
FBgn0010433	0.110081	0.467419	3.1567	0.148072	0.882286	0.99998
FBgn0010434	990.3	0.0410435	0.339194	0.121003	0.903689	0.99998
FBgn0010435	4968.56	-0.30963	0.303189	-1.02125	0.307138	0.99998
FBgn0010438	399.435	0.259207	0.29449	0.88019	0.378756	0.99998
FBgn0010441	719.556	-0.0679805	0.21326	-0.318767	0.749903	0.99998
FBgn0010452	30.3006	-0.122141	0.482325	-0.253233	0.800088	0.99998
FBgn0010453	7.96661	-0.280777	0.733967	-0.382548	0.702055	0.99998
FBgn0010470	4077.96	-0.052465	0.30228	-0.173564	0.862208	0.99998
FBgn0010473	42.7926	0.105804	0.507967	0.20829	0.835003	0.99998
FBgn0010482	884.486	0.015063	0.328813	0.0458103	0.963461	0.99998
FBgn0010488	7971.49	-0.156794	0.17448	-0.898635	0.368847	0.99998
FBgn0010497	1125.51	-0.138856	0.217759	-0.637662	0.523693	0.99998
FBgn0010501	554.075	0.100134	0.343826	0.291236	0.770871	0.99998
FBgn0010504	268.539	0.0354773	0.242225	0.146464	0.883555	0.99998
FBgn0010516	7562.54	-0.178098	0.251107	-0.70925	0.478169	0.99998
FBgn0010520	431.272	-0.16496	0.253322	-0.651186	0.514926	0.99998
FBgn0010531	511.726	-0.0102078	0.205872	-0.0495835	0.960454	0.99998
FBgn0010548	5791.9	-0.126864	0.294234	-0.431166	0.666347	0.99998
FBgn0010549	5.85278	-0.0616808	0.984733	-0.0626372	0.950055	0.99998
FBgn0010551	4827.33	0.191745	0.174341	1.09983	0.271407	0.99998
FBgn0010583	694.092	-0.0695458	0.235247	-0.295628	0.767514	0.99998
FBgn0010590	3416.85	-0.11978	0.16151	-0.741629	0.458312	0.99998
FBgn0010591	2954.05	-0.125871	0.25926	-0.485499	0.627323	0.99998
FBgn0010602	1829.47	0.112804	0.209194	0.53923	0.589728	0.99998
FBgn0010607	568.309	0.0482254	0.290093	0.166241	0.867967	0.99998
FBgn0010611	3090.86	-0.163207	0.276362	-0.590556	0.554818	0.99998
FBgn0010612	6011.62	-0.317301	0.262955	-1.20667	0.227558	0.99998
FBgn0010620	926.575	0.192584	0.216981	0.887561	0.374777	0.99998
FBgn0010621	4694.21	0.286308	0.225268	1.27097	0.203741	0.99998
FBgn0010622	448.383	-0.167515	0.274968	-0.609217	0.542381	0.99998
FBgn0010638	3926.73	0.268666	0.201194	1.33536	0.181758	0.99998
FBgn0010651	2372.58	-0.164363	0.328839	-0.499827	0.617197	0.99998
FBgn0010660	803.7	-0.0408922	0.250812	-0.163039	0.870487	0.99998
FBgn0010741	1734.9	0.326772	0.249772	1.30828	0.190778	0.99998
FBgn0010747	2026.1	0.123944	0.18058	0.686364	0.492484	0.99998
FBgn0010750	721.223	0.168925	0.240284	0.703024	0.482041	0.99998
FBgn0010762	610.909	-0.0279422	0.318508	-0.0877282	0.930093	0.99998
FBgn0010768	202.441	-0.172461	0.304215	-0.566905	0.570779	0.99998
FBgn0010770	656.952	0.151831	0.216366	0.701734	0.482845	0.99998
FBgn0010772	1255.39	-0.144392	0.188617	-0.76553	0.443956	0.99998
FBgn0010774	3339.97	0.127397	0.260836	0.488419	0.625253	0.99998
FBgn0010786	4519.3	-0.202126	0.244003	-0.828374	0.407459	0.99998
FBgn0010803	863.93	0.261217	0.235501	1.1092	0.267346	0.99998
FBgn0010808	1552.73	-0.200982	0.199967	-1.00507	0.314861	0.99998
FBgn0010825	1574.44	-0.35696	0.228936	-1.55921	0.118946	0.99998
FBgn0010830	583.025	0.0119871	0.2651	0.0452175	0.963934	0.99998
FBgn0010877	1389.75	-0.144516	0.266524	-0.542225	0.587664	0.99998
FBgn0010894	352.962	-0.0773672	0.202028	-0.382953	0.701754	0.99998
FBgn0010905	1161.9	0.0324565	0.268142	0.121042	0.903658	0.99998
FBgn0010909	1829.5	-0.120239	0.191831	-0.626795	0.530794	0.99998
FBgn0010926	1017.81	0.11693	0.207616	0.563203	0.573296	0.99998
FBgn0011016	2612.73	0.187139	0.239953	0.779898	0.435451	0.99998
FBgn0011020	392.1	0.326445	0.333934	0.977575	0.328285	0.99998
FBgn0011202	799.737	-0.23604	0.209409	-1.12717	0.259669	0.99998
FBgn0011204	4064.42	-0.347776	0.210802	-1.64978	0.098988	0.99998
FBgn0011205	4212.97	-0.289973	0.297784	-0.973773	0.330169	0.99998
FBgn0011206	137.799	-0.140712	0.271239	-0.518777	0.603916	0.99998
FBgn0011207	1249.55	0.164449	0.190268	0.864303	0.387422	0.99998
FBgn0011211	22736.6	0.00416101	0.251714	0.0165307	0.986811	0.99998
FBgn0011217	10855.3	0.0288763	0.215562	0.133958	0.893436	0.99998
FBgn0011224	1260.34	0.00343668	0.303454	0.0113252	0.990964	0.99998
FBgn0011225	3058.89	-0.200141	0.248129	-0.8066	0.419897	0.99998
FBgn0011227	1347.23	-0.363022	0.377939	-0.960531	0.336788	0.99998
FBgn0011230	4145.59	-0.109671	0.20163	-0.543923	0.586494	0.99998
FBgn0011232	740.768	0.135139	0.22828	0.591986	0.55386	0.99998
FBgn0011236	679.023	0.177763	0.253705	0.700668	0.48351	0.99998
FBgn0011239	1.82357	-0.619536	3.10643	-0.199436	0.841921	0.99998
FBgn0011244	0.204974	-0.195656	3.1496	-0.062121	0.950466	0.99998
FBgn0011259	170.138	-0.131873	0.329897	-0.399741	0.689347	0.99998
FBgn0011260	1435.9	0.0627732	0.282195	0.222446	0.823966	0.99998
FBgn0011270	0.193998	1.00269	3.15157	0.318155	0.750367	0.99998
FBgn0011272	44026.5	-0.132738	0.190753	-0.695861	0.486516	0.99998
FBgn0011274	1439.75	-0.184579	0.329565	-0.560067	0.575434	0.99998
FBgn0011276	0.12487	-0.0642351	3.13256	-0.0205056	0.98364	0.99998
FBgn0011277	0.778801	-0.489838	3.083	-0.158883	0.873761	0.99998
FBgn0011278	0.740848	0.0791404	3.0754	0.0257333	0.97947	0.99998
FBgn0011279	7.82198	-0.560062	1.00886	-0.555145	0.578795	0.99998
FBgn0011280	51.7392	0.203065	0.541309	0.375136	0.707559	0.99998
FBgn0011281	0.0489666	-0.592178	3.15337	-0.187792	0.85104	0.99998
FBgn0011282	2.92371	-0.337481	1.25963	-0.267921	0.78876	0.99998
FBgn0011283	0.961857	-0.749105	3.09675	-0.2419	0.808858	0.99998
FBgn0011284	44238.4	-0.0670028	0.24962	-0.268419	0.788377	0.99998
FBgn0011286	381.478	0.135881	0.380945	0.356693	0.721321	0.99998
FBgn0011288	34.4748	-0.0303271	0.599493	-0.050588	0.959654	0.99998
FBgn0011289	1612.19	-0.0475372	0.178577	-0.266201	0.790085	0.99998
FBgn0011290	694.247	-0.0602116	0.192175	-0.313316	0.754041	0.99998
FBgn0011291	286.087	-0.066591	0.248491	-0.267982	0.788713	0.99998
FBgn0011293	0.39693	-1.70447	3.12505	-0.54542	0.585465	0.99998
FBgn0011296	1565.1	-0.104058	0.312101	-0.333412	0.738823	0.99998
FBgn0011297	330.142	0.195641	0.236172	0.828387	0.407452	0.99998
FBgn0011300	1262.89	-0.0837626	0.164515	-0.509149	0.610648	0.99998
FBgn0011305	595.587	-0.110715	0.220969	-0.501044	0.61634	0.99998
FBgn0011327	1596.59	0.0476114	0.25204	0.188904	0.850168	0.99998
FBgn0011335	510.66	-0.0170201	0.231375	-0.0735606	0.94136	0.99998
FBgn0011336	2092.77	0.221312	0.168446	1.31385	0.188898	0.99998
FBgn0011361	3087.64	0.0154213	0.166329	0.0927159	0.926129	0.99998
FBgn0011455	2413.06	-0.168633	0.212982	-0.791769	0.428495	0.99998
FBgn0011474	1166.37	0.177272	0.29027	0.610714	0.541389	0.99998
FBgn0011476	164.031	0.0117508	0.288022	0.0407983	0.967457	0.99998
FBgn0011481	1645.31	-0.164076	0.274465	-0.597802	0.549972	0.99998
FBgn0011509	774.654	0.176769	0.164504	1.07455	0.282574	0.99998
FBgn0011554	19.742	0.246744	1.00293	0.246024	0.805664	0.99998
FBgn0011555	73.2997	2.01774	0.766159	2.63357	0.00844912	0.99998
FBgn0011556	57.0247	0.791574	0.666137	1.18831	0.234713	0.99998
FBgn0011559	1.17462	-2.21532	2.24124	-0.988433	0.32294	0.99998
FBgn0011566	352.262	0.0500302	0.222832	0.224519	0.822353	0.99998
FBgn0011569	1.09652	-1.8449	2.40168	-0.76817	0.442386	0.99998
FBgn0011570	1128.57	0.0907628	0.213765	0.424592	0.671134	0.99998
FBgn0011573	1448.87	-0.0367487	0.164088	-0.223956	0.822791	0.99998
FBgn0011576	26.76	-0.449737	0.568156	-0.791574	0.428609	0.99998
FBgn0011581	98.791	-0.80015	0.546107	-1.46519	0.142869	0.99998
FBgn0011582	2.91041	-0.657993	1.46113	-0.450331	0.652472	0.99998
FBgn0011584	3683.5	-0.116357	0.239963	-0.484896	0.62775	0.99998
FBgn0011586	1198.5	0.0699961	0.212134	0.329962	0.741429	0.99998
FBgn0011589	15.001	-0.173293	0.673618	-0.257258	0.79698	0.99998
FBgn0011591	115.878	0.107693	0.253081	0.425528	0.670451	0.99998
FBgn0011592	262.823	-0.0837509	0.284792	-0.294078	0.768698	0.99998
FBgn0011596	21.9211	-0.319937	0.594094	-0.53853	0.590211	0.99998
FBgn0011603	486.551	-0.135341	0.343592	-0.3939	0.693655	0.99998
FBgn0011604	1306.05	0.143742	0.252407	0.569484	0.569028	0.99998
FBgn0011606	750.341	0.215354	0.316697	0.679999	0.496505	0.99998
FBgn0011638	3269.53	0.306844	0.229697	1.33586	0.181595	0.99998
FBgn0011640	1543.89	0.201085	0.266537	0.754438	0.450586	0.99998
FBgn0011642	1230.8	-0.0956749	0.168958	-0.566264	0.571214	0.99998
FBgn0011648	1761.91	-0.210382	0.198831	-1.0581	0.29001	0.99998
FBgn0011653	2.26581	-0.791881	3.10564	-0.254981	0.798737	0.99998
FBgn0011655	553.156	-0.261157	0.321825	-0.811489	0.417085	0.99998
FBgn0011656	911.491	-0.290984	0.247677	-1.17485	0.240053	0.99998
FBgn0011659	220.878	0.299902	0.306195	0.979447	0.327359	0.99998
FBgn0011660	467.502	0.304696	0.313067	0.973262	0.330423	0.99998
FBgn0011661	6182.62	-0.156088	0.213706	-0.730384	0.465156	0.99998
FBgn0011666	636.959	-0.150731	0.357768	-0.42131	0.673529	0.99998
FBgn0011669	0.271915	-1.47226	3.13329	-0.469876	0.638444	0.99998
FBgn0011670	0.0489666	-0.592178	3.15337	-0.187792	0.85104	0.99998
FBgn0011672	1746.19	-0.149133	0.152563	-0.977521	0.328311	0.99998
FBgn0011674	270.155	-0.280414	0.356857	-0.78579	0.431991	0.99998
FBgn0011676	28.8803	-0.22113	0.499095	-0.443062	0.657721	0.99998
FBgn0011692	748.105	0.270093	0.319437	0.845529	0.397816	0.99998
FBgn0011693	10.7789	-0.107917	0.725589	-0.148731	0.881766	0.99998
FBgn0011695	4471.62	-0.170273	0.292307	-0.582513	0.560221	0.99998
FBgn0011701	16.5944	0.216762	0.564459	0.384017	0.700966	0.99998
FBgn0011703	1992.66	0.310964	0.32216	0.965246	0.334422	0.99998
FBgn0011704	2824.06	0.451617	0.349371	1.29266	0.196129	0.99998
FBgn0011705	915.565	-0.173643	0.308012	-0.563754	0.572922	0.99998
FBgn0011706	3.36259	-0.505256	1.13844	-0.443814	0.657177	0.99998
FBgn0011708	1493.46	0.0526717	0.164568	0.320061	0.748922	0.99998
FBgn0011710	1241.25	0.23298	0.246127	0.946587	0.343849	0.99998
FBgn0011715	906.86	0.197017	0.250721	0.785804	0.431983	0.99998
FBgn0011722	1964.53	0.0841508	0.314848	0.267275	0.789258	0.99998
FBgn0011723	44.3833	-0.682418	0.554723	-1.2302	0.218624	0.99998
FBgn0011725	2095.44	0.0630121	0.232251	0.27131	0.786153	0.99998
FBgn0011726	10733.9	-0.0826807	0.322828	-0.256114	0.797863	0.99998
FBgn0011737	569.811	0.0209467	0.260484	0.0804144	0.935908	0.99998
FBgn0011739	1024.02	-0.221432	0.216437	-1.02308	0.306272	0.99998
FBgn0011740	572.527	0.054081	0.221341	0.244334	0.806972	0.99998
FBgn0011741	447.442	0.0740318	0.204666	0.361721	0.717561	0.99998
FBgn0011742	2381.76	0.051943	0.219066	0.237111	0.812571	0.99998
FBgn0011743	0.380667	-0.697996	3.14856	-0.221687	0.824557	0.99998
FBgn0011745	1650.98	0.0122975	0.153266	0.0802361	0.936049	0.99998
FBgn0011746	90.533	0.151671	0.384228	0.394742	0.693034	0.99998
FBgn0011747	3070.8	-0.125601	0.180996	-0.693941	0.487719	0.99998
FBgn0011754	3005.84	-0.258064	0.239212	-1.07881	0.280673	0.99998
FBgn0011758	8.40405	-1.06373	0.949642	-1.12014	0.262655	0.99998
FBgn0011760	5617.09	0.0579225	0.178164	0.325107	0.7451	0.99998
FBgn0011761	50107.7	0.0695372	0.417865	0.166411	0.867834	0.99998
FBgn0011762	265.07	0.152823	0.324087	0.47155	0.637248	0.99998
FBgn0011763	2564.28	0.0274307	0.216652	0.126612	0.899247	0.99998
FBgn0011766	1758.81	-0.0965104	0.257239	-0.375177	0.707529	0.99998
FBgn0011768	3822.72	-0.142361	0.225916	-0.63015	0.528596	0.99998
FBgn0011769	134.998	0.123279	0.241199	0.511109	0.609274	0.99998
FBgn0011770	3849.7	-0.0827905	0.203723	-0.406387	0.684458	0.99998
FBgn0011771	711.699	0.0912203	0.230641	0.395508	0.692468	0.99998
FBgn0011774	502.614	0.0304442	0.275984	0.110312	0.912162	0.99998
FBgn0011785	1026.78	0.033894	0.249696	0.135741	0.892026	0.99998
FBgn0011787	1252.76	0.0712204	0.285939	0.249076	0.803302	0.99998
FBgn0011802	673.18	0.0591424	0.286924	0.206125	0.836693	0.99998
FBgn0011817	1209.13	-0.0830571	0.296862	-0.279783	0.779644	0.99998
FBgn0011818	1041.6	-0.00342626	0.237644	-0.0144177	0.988497	0.99998
FBgn0011822	39.8866	0.812908	0.570612	1.42463	0.154266	0.99998
FBgn0011824	5767.54	-0.0506453	0.431491	-0.117373	0.906565	0.99998
FBgn0011826	1492.03	-0.178146	0.273397	-0.651601	0.514659	0.99998
FBgn0011828	311.442	-0.17656	0.367484	-0.480458	0.630902	0.99998
FBgn0011829	5.19116	0.850648	0.911097	0.933653	0.350483	0.99998
FBgn0011832	773.647	-0.217269	0.332647	-0.653152	0.513659	0.99998
FBgn0011834	142.469	0.431822	0.718755	0.600792	0.547978	0.99998
FBgn0011836	550.785	0.0398234	0.209209	0.190352	0.849033	0.99998
FBgn0011837	1720.39	-0.120553	0.16922	-0.7124	0.476217	0.99998
FBgn0011845	1.04019	-1.16114	2.88671	-0.402235	0.687511	0.99998
FBgn0011859	1.66223	1.21348	1.79102	0.677537	0.498066	0.99998
FBgn0011860	0.188818	-0.649155	3.16046	-0.205399	0.83726	0.99998
FBgn0011863	0.372643	0.798526	3.13723	0.254532	0.799084	0.99998
FBgn0011868	0.377635	-0.723458	3.13359	-0.230872	0.817414	0.99998
FBgn0011877	0.377635	-0.723458	3.13359	-0.230872	0.817414	0.99998
FBgn0011878	0.316462	0.462824	3.12915	0.147907	0.882416	0.99998
FBgn0011879	0.525145	-1.61834	3.13015	-0.517018	0.605144	0.99998
FBgn0011880	0.865351	-0.0661038	3.11335	-0.0212324	0.98306	0.99998
FBgn0011884	0.173181	-0.0668076	3.15306	-0.0211882	0.983096	0.99998
FBgn0011890	0.118095	0.469978	3.15701	0.148868	0.881658	0.99998
FBgn0011891	0.613689	0.887741	3.10961	0.285483	0.775274	0.99998
FBgn0011892	0.943895	-0.909306	2.86213	-0.317702	0.750711	0.99998
FBgn0011893	0.125015	-0.62721	3.15796	-0.198613	0.842566	0.99998
FBgn0011894	0.110081	0.467419	3.1567	0.148072	0.882286	0.99998
FBgn0011895	0.124214	0.449444	3.15434	0.142485	0.886697	0.99998
FBgn0011902	0.125015	-0.62721	3.15796	-0.198613	0.842566	0.99998
FBgn0011909	0.248429	0.699619	3.14574	0.222402	0.824001	0.99998
FBgn0011910	0.0692967	0.471783	3.15723	0.149429	0.881215	0.99998
FBgn0011916	0.318526	0.518841	3.1409	0.165188	0.868796	0.99998
FBgn0011919	0.272379	-0.807424	3.11373	-0.259311	0.795396	0.99998
FBgn0011921	0.377635	-0.723458	3.13359	-0.230872	0.817414	0.99998
FBgn0011931	0.391643	-1.61605	3.1369	-0.515174	0.606432	0.99998
FBgn0011933	1.01999	-0.222095	3.10121	-0.0716153	0.942908	0.99998
FBgn0011934	0.0737549	-0.622662	3.15741	-0.197207	0.843666	0.99998
FBgn0011935	0.188818	-0.649155	3.16046	-0.205399	0.83726	0.99998
FBgn0011936	0.188818	-0.649155	3.16046	-0.205399	0.83726	0.99998
FBgn0011937	1.16124	-0.744495	3.09478	-0.240565	0.809893	0.99998
FBgn0011954	2.59331	-0.516942	1.29611	-0.39884	0.690011	0.99998
FBgn0011955	4.48422	-0.2879	1.14862	-0.250649	0.802086	0.99998
FBgn0011957	0.129071	-0.624507	3.15763	-0.197777	0.84322	0.99998
FBgn0011958	0.0489666	-0.592178	3.15337	-0.187792	0.85104	0.99998
FBgn0011966	1.1236	-0.71227	2.35502	-0.302447	0.762311	0.99998
FBgn0011974	0.248429	0.699619	3.14574	0.222402	0.824001	0.99998
FBgn0011975	0.248429	0.699619	3.14574	0.222402	0.824001	0.99998
FBgn0011980	0.0489666	-0.592178	3.15337	-0.187792	0.85104	0.99998
FBgn0011981	0.124214	0.449444	3.15434	0.142485	0.886697	0.99998
FBgn0011982	8.40775	-2.03761	1.24573	-1.63567	0.101909	0.99998
FBgn0011985	0.451625	0.660199	3.11407	0.212005	0.832103	0.99998
FBgn0011987	0.19877	-1.12821	3.14868	-0.358313	0.720109	0.99998
FBgn0012009	0.124214	0.449444	3.15434	0.142485	0.886697	0.99998
FBgn0012017	0.289783	-0.909218	3.13002	-0.290483	0.771447	0.99998
FBgn0012025	0.621072	0.840595	3.12373	0.269099	0.787853	0.99998
FBgn0012027	3.2152	-1.95671	1.68287	-1.16272	0.244944	0.99998
FBgn0012034	31546.4	-0.416405	0.333412	-1.24892	0.211694	0.99998
FBgn0012036	20312.9	-0.0357894	0.301224	-0.118813	0.905423	0.99998
FBgn0012037	1258.62	0.0662523	0.32779	0.202118	0.839825	0.99998
FBgn0012042	10.6037	0.61722	0.760905	0.811166	0.41727	0.99998
FBgn0012051	1017.39	-0.221948	0.222987	-0.995342	0.31957	0.99998
FBgn0012058	828.141	-0.0563634	0.206904	-0.272413	0.785304	0.99998
FBgn0012344	4.54069	0.275357	1.05908	0.259995	0.794868	0.99998
FBgn0013263	477.619	-0.292633	0.241368	-1.21239	0.225363	0.99998
FBgn0013269	5982.24	0.199179	0.303033	0.657285	0.510998	0.99998
FBgn0013272	13606.8	-0.371537	0.295431	-1.25761	0.208532	0.99998
FBgn0013275	33.5471	0.14065	0.49462	0.284359	0.776135	0.99998
FBgn0013276	361.408	-0.0528565	0.33178	-0.159312	0.873423	0.99998
FBgn0013277	6.18993	-0.159586	0.86422	-0.184659	0.853497	0.99998
FBgn0013278	11.8436	-0.419813	0.875743	-0.479379	0.631669	0.99998
FBgn0013279	8.84512	-0.493801	0.955756	-0.51666	0.605393	0.99998
FBgn0013303	1632.43	-0.0613435	0.339437	-0.180722	0.856586	0.99998
FBgn0013305	2090.86	-0.0791599	0.249114	-0.317765	0.750663	0.99998
FBgn0013307	6226.83	-0.294505	0.331012	-0.889711	0.373621	0.99998
FBgn0013308	13.6442	-0.1436	0.759806	-0.188996	0.850096	0.99998
FBgn0013323	38.5417	-0.470774	0.442862	-1.06303	0.28777	0.99998
FBgn0013325	37627.9	-0.118805	0.186908	-0.635633	0.525015	0.99998
FBgn0013334	1036.06	-0.0909883	0.194543	-0.467702	0.639998	0.99998
FBgn0013342	54.5231	0.253571	0.538975	0.47047	0.638019	0.99998
FBgn0013343	332.17	0.0360116	0.220229	0.163519	0.87011	0.99998
FBgn0013347	1166.36	-0.241405	0.322369	-0.748847	0.45395	0.99998
FBgn0013348	67.9146	0.640732	0.440919	1.45317	0.146175	0.99998
FBgn0013432	455.051	-0.0759658	0.269929	-0.281429	0.778382	0.99998
FBgn0013433	3.09526	2.9344	1.69989	1.72624	0.0843049	0.99998
FBgn0013435	190.126	0.0533115	0.295892	0.180172	0.857017	0.99998
FBgn0013467	25.9455	0.118162	0.691774	0.17081	0.864373	0.99998
FBgn0013469	124.348	-0.235227	0.336118	-0.699835	0.48403	0.99998
FBgn0013531	155.563	-0.0532637	0.275813	-0.193115	0.846869	0.99998
FBgn0013548	538.671	0.233233	0.477688	0.488253	0.62537	0.99998
FBgn0013563	507.753	-0.250006	0.209483	-1.19344	0.232696	0.99998
FBgn0013576	4076.71	-0.225691	0.183821	-1.22777	0.219532	0.99998
FBgn0013672	104759	-0.124413	0.285442	-0.435861	0.662938	0.99998
FBgn0013673	2388.93	-0.295582	0.435834	-0.6782	0.497645	0.99998
FBgn0013674	424019	-0.0601384	0.229329	-0.262236	0.793139	0.99998
FBgn0013675	183885	-0.16047	0.313499	-0.511867	0.608744	0.99998
FBgn0013676	231076	-0.194379	0.239124	-0.812879	0.416288	0.99998
FBgn0013678	332763	-0.0721221	0.284084	-0.253876	0.799591	0.99998
FBgn0013679	93180.1	0.0492704	0.301939	0.16318	0.870377	0.99998
FBgn0013680	4077.02	0.216198	0.279882	0.772463	0.43984	0.99998
FBgn0013681	28345.8	-0.0566643	0.327919	-0.1728	0.862809	0.99998
FBgn0013683	1925.02	-0.0618209	0.355003	-0.174142	0.861754	0.99998
FBgn0013684	102477	0.15778	0.283011	0.557505	0.577183	0.99998
FBgn0013685	4463.62	-0.0217609	0.440567	-0.0493931	0.960606	0.99998
FBgn0013686	3.6865e+06	0.120938	0.841344	0.143744	0.885703	0.99998
FBgn0013688	5730.24	-0.0540701	0.340198	-0.158937	0.873718	0.99998
FBgn0013689	93.9616	-0.341088	0.462428	-0.737604	0.460755	0.99998
FBgn0013690	3.22334	0.912924	1.72959	0.527827	0.597619	0.99998
FBgn0013691	1.05413	-1.79599	2.73258	-0.657252	0.511019	0.99998
FBgn0013694	43.5899	0.0998025	0.440155	0.226744	0.820623	0.99998
FBgn0013695	0.124214	0.449444	3.15434	0.142485	0.886697	0.99998
FBgn0013696	24.5199	1.12403	1.10425	1.01791	0.308722	0.99998
FBgn0013697	4.95865	-0.0712817	1.04111	-0.0684668	0.945414	0.99998
FBgn0013698	3.45249	0.131867	1.38638	0.0951162	0.924223	0.99998
FBgn0013699	12.7933	-0.190869	0.603551	-0.316243	0.751818	0.99998
FBgn0013700	40.611	0.0254752	0.710415	0.0358597	0.971394	0.99998
FBgn0013701	43.0952	-0.0829242	0.549533	-0.150899	0.880055	0.99998
FBgn0013702	2.24808	-1.03157	1.88196	-0.548139	0.583597	0.99998
FBgn0013703	35.3389	-0.17877	0.777095	-0.230049	0.818054	0.99998
FBgn0013704	2.15814	0.388169	1.57843	0.245922	0.805743	0.99998
FBgn0013705	47.1956	0.300184	0.615727	0.487528	0.625884	0.99998
FBgn0013706	0.258114	0.0109483	3.15174	0.00347371	0.997228	0.99998
FBgn0013707	1.50009	-0.709167	2.43316	-0.291459	0.7707	0.99998
FBgn0013708	0.129071	-0.624507	3.15763	-0.197777	0.84322	0.99998
FBgn0013709	15.2584	-0.647895	1.16322	-0.556983	0.577539	0.99998
FBgn0013710	70.5743	0.289522	0.391852	0.738856	0.459994	0.99998
FBgn0013717	531.26	-0.0326275	0.252638	-0.129147	0.897241	0.99998
FBgn0013718	2064.36	-0.183139	0.168332	-1.08797	0.276609	0.99998
FBgn0013720	476.208	0.0546037	0.206612	0.264281	0.791563	0.99998
FBgn0013725	3.58089	-1.24007	1.39857	-0.886666	0.375259	0.99998
FBgn0013726	2035.49	0.121711	0.293668	0.414451	0.678544	0.99998
FBgn0013732	853.228	0.15613	0.33066	0.472177	0.636801	0.99998
FBgn0013733	3862.51	-0.143306	0.269316	-0.53211	0.59465	0.99998
FBgn0013746	1172.98	0.00310109	0.201017	0.015427	0.987692	0.99998
FBgn0013749	3725.46	0.170825	0.295523	0.578045	0.563234	0.99998
FBgn0013750	2111.26	-0.0183231	0.176991	-0.103525	0.917546	0.99998
FBgn0013751	20.7091	-0.585989	0.66698	-0.87857	0.379634	0.99998
FBgn0013753	508.863	0.17862	0.297434	0.600537	0.548148	0.99998
FBgn0013755	4.78973	-0.0919939	3.01112	-0.0305513	0.975627	0.99998
FBgn0013756	1770.05	0.0277359	0.294722	0.0941085	0.925023	0.99998
FBgn0013759	866.697	-0.106726	0.277477	-0.38463	0.700512	0.99998
FBgn0013762	569.085	0.0392107	0.17743	0.220992	0.825099	0.99998
FBgn0013763	20888.5	-0.134821	0.288697	-0.466997	0.640502	0.99998
FBgn0013764	717.005	-0.187513	0.316297	-0.592839	0.553289	0.99998
FBgn0013765	1049.14	-0.152083	0.201129	-0.756146	0.449562	0.99998
FBgn0013767	1.56361	-1.21697	2.61445	-0.465479	0.641589	0.99998
FBgn0013770	31758.1	-0.291972	0.248685	-1.17406	0.240371	0.99998
FBgn0013771	1432.96	-0.328832	0.319364	-1.02965	0.303176	0.99998
FBgn0013772	4335.56	0.142216	0.373666	0.380597	0.703502	0.99998
FBgn0013773	1444.35	-0.262202	0.156957	-1.67053	0.0948145	0.99998
FBgn0013799	691.738	0.0502406	0.247975	0.202603	0.839445	0.99998
FBgn0013810	34.8791	0.542942	0.474557	1.1441	0.252581	0.99998
FBgn0013811	25.5389	-0.227571	0.731881	-0.31094	0.755846	0.99998
FBgn0013812	39.5986	0.158472	0.577385	0.274464	0.783728	0.99998
FBgn0013813	1.85083	2.59325	1.8517	1.40047	0.161371	0.99998
FBgn0013949	1947.11	-0.0125195	0.29563	-0.0423486	0.966221	0.99998
FBgn0013953	270.358	0.304086	0.36212	0.839737	0.401056	0.99998
FBgn0013954	8330.77	-0.0071153	0.213199	-0.033374	0.973376	0.99998
FBgn0013972	48.9045	-0.70988	0.496184	-1.43068	0.152522	0.99998
FBgn0013973	13.3054	0.234965	0.772883	0.304011	0.761119	0.99998
FBgn0013981	12942.4	-0.152646	0.278859	-0.547394	0.584108	0.99998
FBgn0013983	663.985	-0.363826	0.291644	-1.2475	0.212214	0.99998
FBgn0013987	2268.57	-0.0657977	0.155682	-0.422642	0.672556	0.99998
FBgn0013995	891.535	-0.155453	0.232838	-0.667642	0.504362	0.99998
FBgn0013997	728.315	-0.153986	0.193082	-0.797513	0.425153	0.99998
FBgn0014000	3460.37	-0.118193	0.321232	-0.367938	0.71292	0.99998
FBgn0014006	1037.07	-0.104456	0.171785	-0.608061	0.543147	0.99998
FBgn0014007	1083.31	0.0643636	0.228231	0.28201	0.777936	0.99998
FBgn0014009	2484.23	-0.245276	0.205557	-1.19323	0.232779	0.99998
FBgn0014010	4892.33	-0.270303	0.201363	-1.34237	0.179477	0.99998
FBgn0014011	1050.77	-0.161223	0.166126	-0.970485	0.331805	0.99998
FBgn0014018	2671.74	-0.195021	0.305533	-0.6383	0.523278	0.99998
FBgn0014019	5.31172	-0.576521	0.925172	-0.62315	0.533186	0.99998
FBgn0014020	8054.61	-0.336081	0.247807	-1.35622	0.175028	0.99998
FBgn0014022	370.599	0.073013	0.26357	0.277015	0.781769	0.99998
FBgn0014023	1023.6	0.206827	0.253752	0.815073	0.41503	0.99998
FBgn0014024	846.758	0.0706098	0.199224	0.354425	0.723021	0.99998
FBgn0014026	52023.3	-0.102781	0.206892	-0.496787	0.619339	0.99998
FBgn0014028	1910.71	-0.0456508	0.24357	-0.187424	0.851328	0.99998
FBgn0014029	931.933	0.0820138	0.2019	0.406211	0.684588	0.99998
FBgn0014031	6954.41	-0.166496	0.336286	-0.495101	0.620529	0.99998
FBgn0014032	739.512	-0.0737387	0.200871	-0.367095	0.713548	0.99998
FBgn0014033	385.715	-0.0386394	0.35467	-0.108945	0.913246	0.99998
FBgn0014037	3242.67	-0.164916	0.170079	-0.969645	0.332224	0.99998
FBgn0014073	206.628	-0.355399	0.300582	-1.18237	0.237059	0.99998
FBgn0014075	1543.87	0.0971763	0.200314	0.48512	0.627591	0.99998
FBgn0014076	2709.05	0.841756	1.8805	0.447623	0.654425	0.99998
FBgn0014092	473.417	0.126009	0.207822	0.606331	0.544295	0.99998
FBgn0014127	643.749	0.114837	0.288301	0.398324	0.690391	0.99998
FBgn0014133	2986.27	0.0208247	0.32361	0.0643512	0.948691	0.99998
FBgn0014135	166.407	0.592562	0.493185	1.2015	0.229558	0.99998
FBgn0014141	1967.8	-0.0354353	0.229341	-0.154509	0.877208	0.99998
FBgn0014143	4.33249	-0.792535	1.23423	-0.642128	0.52079	0.99998
FBgn0014163	3443.96	-0.152758	0.238811	-0.639659	0.522394	0.99998
FBgn0014179	0.325788	-0.444403	3.11833	-0.142513	0.886674	0.99998
FBgn0014184	17592.9	-0.212999	0.220791	-0.964707	0.334692	0.99998
FBgn0014189	3167.6	0.110887	0.217054	0.510873	0.60944	0.99998
FBgn0014269	690.255	0.0532384	0.237133	0.224508	0.822362	0.99998
FBgn0014340	383.966	-0.17819	0.341226	-0.522205	0.601528	0.99998
FBgn0014342	50.4657	0.240251	0.391152	0.614213	0.539074	0.99998
FBgn0014343	147.37	-0.295606	0.457381	-0.646302	0.518084	0.99998
FBgn0014366	719.665	0.0310879	0.205563	0.151233	0.879792	0.99998
FBgn0014368	1.16636	-0.788166	3.04321	-0.258991	0.795642	0.99998
FBgn0014380	307.126	-0.27155	0.358665	-0.757113	0.448982	0.99998
FBgn0014388	974.317	-0.263419	0.325568	-0.809105	0.418455	0.99998
FBgn0014391	5222.76	-0.1454	0.28225	-0.515146	0.606451	0.99998
FBgn0014395	54.5608	-0.113607	0.411834	-0.275858	0.782657	0.99998
FBgn0014396	795.452	0.0170667	0.331595	0.0514686	0.958952	0.99998
FBgn0014411	1574.26	0.0391366	0.170167	0.229989	0.818101	0.99998
FBgn0014417	1559.18	-0.0914469	0.288745	-0.316705	0.751468	0.99998
FBgn0014427	4674.2	0.0431567	0.310278	0.139091	0.889379	0.99998
FBgn0014454	5.782	-1.85931	1.04645	-1.77678	0.0756038	0.99998
FBgn0014455	7854.26	0.0465414	0.200803	0.231777	0.816712	0.99998
FBgn0014464	1326.37	-0.738824	1.20296	-0.614172	0.539102	0.99998
FBgn0014465	1310.61	-2.19114	1.24068	-1.76608	0.0773822	0.99998
FBgn0014466	871.759	-1.75817	0.612658	-2.86974	0.00410811	0.99998
FBgn0014469	6025.9	-0.145919	0.341917	-0.426768	0.669548	0.99998
FBgn0014857	1683.95	-0.141554	0.196079	-0.721924	0.470341	0.99998
FBgn0014859	14.0952	-0.0944472	0.617997	-0.152828	0.878534	0.99998
FBgn0014861	1217.8	0.22072	0.316903	0.696491	0.486121	0.99998
FBgn0014863	2576.35	0.0368266	0.288824	0.127505	0.89854	0.99998
FBgn0014865	74.8757	0.689148	0.672089	1.02538	0.305183	0.99998
FBgn0014868	1857.12	0.352704	0.201963	1.74638	0.0807443	0.99998
FBgn0014869	5350.53	-0.0803358	0.189085	-0.424866	0.670935	0.99998
FBgn0014870	846.711	-0.161192	0.283486	-0.568608	0.569622	0.99998
FBgn0014877	1435.7	0.154635	0.232324	0.665601	0.505666	0.99998
FBgn0014879	2347.92	0.122004	0.305315	0.399602	0.68945	0.99998
FBgn0014903	15.8737	-1.18857	0.755789	-1.57262	0.115806	0.99998
FBgn0014906	947.458	0.132283	0.264197	0.500698	0.616583	0.99998
FBgn0014930	587.212	0.115152	0.207584	0.554725	0.579083	0.99998
FBgn0014931	330.063	0.152018	0.269912	0.563214	0.573289	0.99998
FBgn0014949	3.8202	-0.35963	1.28188	-0.280549	0.779056	0.99998
FBgn0015000	811.993	-0.00483925	0.203295	-0.0238041	0.981009	0.99998
FBgn0015001	15.9793	0.774822	0.62566	1.23841	0.215565	0.99998
FBgn0015008	0.0692967	0.471783	3.15723	0.149429	0.881215	0.99998
FBgn0015010	2104.55	0.988464	0.910526	1.0856	0.277657	0.99998
FBgn0015011	218.802	-0.513043	0.367119	-1.39748	0.162268	0.99998
FBgn0015019	4359.22	0.325411	0.270815	1.2016	0.229519	0.99998
FBgn0015024	7317.5	-0.249834	0.198642	-1.25771	0.208497	0.99998
FBgn0015025	160.701	-0.0508478	0.287121	-0.177095	0.859433	0.99998
FBgn0015031	2539.91	-0.231859	0.249253	-0.930213	0.352261	0.99998
FBgn0015032	7.6591	0.909759	1.12027	0.812087	0.416742	0.99998
FBgn0015033	93.7166	-0.29477	0.394256	-0.747661	0.454665	0.99998
FBgn0015034	523.613	-0.10463	0.36397	-0.287469	0.773753	0.99998
FBgn0015035	636.948	-0.629849	0.421447	-1.49449	0.135047	0.99998
FBgn0015036	50.473	0.0496939	0.527905	0.0941342	0.925003	0.99998
FBgn0015037	2567.05	-0.148375	0.357353	-0.415207	0.67799	0.99998
FBgn0015038	138.876	-0.110308	0.420802	-0.262137	0.793216	0.99998
FBgn0015039	1380.88	0.106926	0.427983	0.249836	0.802714	0.99998
FBgn0015040	23.1657	-0.171939	0.571484	-0.300864	0.763518	0.99998
FBgn0015075	489.196	0.13227	0.204246	0.647603	0.517242	0.99998
FBgn0015218	6144.86	0.123162	0.201407	0.611507	0.540864	0.99998
FBgn0015221	33987.9	-0.219635	0.294048	-0.746936	0.455102	0.99998
FBgn0015222	36244.7	-0.407317	0.282132	-1.44371	0.14882	0.99998
FBgn0015229	1580.62	0.140413	0.235535	0.596146	0.551078	0.99998
FBgn0015230	2.82313	-0.244679	1.32506	-0.184655	0.8535	0.99998
FBgn0015239	1217.96	-0.253433	0.223732	-1.13275	0.25732	0.99998
FBgn0015240	789.373	0.0477348	0.241927	0.19731	0.843585	0.99998
FBgn0015245	9086.69	0.137994	0.261548	0.527604	0.597774	0.99998
FBgn0015247	1107.72	0.0121745	0.17384	0.0700328	0.944168	0.99998
FBgn0015268	7178.64	-0.0179291	0.169703	-0.10565	0.91586	0.99998
FBgn0015269	511.223	-0.209691	0.19804	-1.05883	0.289678	0.99998
FBgn0015270	448.463	0.331659	0.348207	0.952478	0.340855	0.99998
FBgn0015271	294.401	-0.117424	0.340858	-0.344495	0.730474	0.99998
FBgn0015277	465.746	-0.192186	0.262138	-0.733148	0.463468	0.99998
FBgn0015278	1005.13	0.000230758	0.184177	0.00125291	0.999	0.99998
FBgn0015279	1016.25	-0.0967273	0.178819	-0.540923	0.588561	0.99998
FBgn0015282	3415.05	0.0532435	0.182807	0.291256	0.770856	0.99998
FBgn0015283	2875.98	0.0173381	0.178179	0.0973073	0.922482	0.99998
FBgn0015286	2143.29	-0.300213	0.216682	-1.3855	0.1659	0.99998
FBgn0015288	21166.9	-0.278359	0.26857	-1.03645	0.299993	0.99998
FBgn0015295	772.827	0.0619317	0.241389	0.256564	0.797515	0.99998
FBgn0015296	566.611	0.0878886	0.230734	0.380908	0.703271	0.99998
FBgn0015298	750.07	0.0345086	0.33944	0.101664	0.919024	0.99998
FBgn0015299	978.548	0.0723347	0.320597	0.225625	0.821493	0.99998
FBgn0015300	0.758991	-0.580069	3.08368	-0.18811	0.850791	0.99998
FBgn0015316	20.567	1.05694	0.843368	1.25323	0.210121	0.99998
FBgn0015320	1350.97	-0.127997	0.210838	-0.607087	0.543793	0.99998
FBgn0015321	3502.61	0.0810399	0.232027	0.349269	0.726887	0.99998
FBgn0015331	294.087	0.0168128	0.195792	0.0858708	0.931569	0.99998
FBgn0015336	6.17962	0.0425064	1.03672	0.0410008	0.967295	0.99998
FBgn0015338	1055.47	0.131303	0.219358	0.598578	0.549454	0.99998
FBgn0015351	106.934	-0.18126	0.268641	-0.67473	0.499847	0.99998
FBgn0015359	659.694	0.0973202	0.221911	0.438555	0.660984	0.99998
FBgn0015360	873.341	0.0773141	0.24739	0.312519	0.754646	0.99998
FBgn0015371	945.509	-0.0055186	0.316636	-0.0174289	0.986094	0.99998
FBgn0015372	548.469	0.0542621	0.219031	0.247737	0.804338	0.99998
FBgn0015376	293.711	0.241639	0.346189	0.697999	0.485178	0.99998
FBgn0015379	513.484	0.0577843	0.22835	0.253052	0.800228	0.99998
FBgn0015380	30.6143	-0.415449	0.598501	-0.694149	0.487589	0.99998
FBgn0015391	984.035	0.130517	0.301728	0.432566	0.66533	0.99998
FBgn0015396	1339.28	0.170219	0.311114	0.547127	0.584291	0.99998
FBgn0015399	78.6766	0.233651	0.512757	0.455676	0.648623	0.99998
FBgn0015400	5.70181	0.388466	0.912607	0.425667	0.670351	0.99998
FBgn0015402	527.465	0.0507141	0.233968	0.216757	0.828398	0.99998
FBgn0015477	1251.91	0.100378	0.186048	0.539529	0.589522	0.99998
FBgn0015509	3456.09	0.0802136	0.227194	0.353062	0.724042	0.99998
FBgn0015513	1562.01	-0.150953	0.181044	-0.833791	0.404399	0.99998
FBgn0015519	12.1056	-0.0277837	0.866788	-0.0320537	0.974429	0.99998
FBgn0015520	509.207	0.186665	0.33165	0.562838	0.573545	0.99998
FBgn0015521	25795.4	-0.186166	0.24901	-0.747625	0.454686	0.99998
FBgn0015522	1691.75	-0.705387	0.270641	-2.60636	0.00915102	0.99998
FBgn0015524	31.242	-0.228545	0.566926	-0.40313	0.686852	0.99998
FBgn0015527	1399.86	0.199761	0.236697	0.843955	0.398694	0.99998
FBgn0015543	38.2488	0.320043	0.38893	0.822881	0.410576	0.99998
FBgn0015544	442.416	0.0653977	0.265207	0.246591	0.805225	0.99998
FBgn0015546	654.449	-0.0026773	0.248532	-0.0107725	0.991405	0.99998
FBgn0015550	0.693481	2.1595	3.11146	0.694047	0.487652	0.99998
FBgn0015553	796.697	0.284354	0.319082	0.891163	0.372842	0.99998
FBgn0015558	339.576	0.175543	0.288385	0.608712	0.542716	0.99998
FBgn0015561	0.607738	0.612683	3.1125	0.196846	0.843948	0.99998
FBgn0015568	1110.03	0.0623546	0.18977	0.328579	0.742474	0.99998
FBgn0015569	1109.73	-0.171711	0.172068	-0.997929	0.318314	0.99998
FBgn0015570	2982.44	-0.0861244	0.390118	-0.220765	0.825275	0.99998
FBgn0015571	13.2332	-0.279577	0.613845	-0.455452	0.648784	0.99998
FBgn0015572	34.1118	-0.141943	0.625715	-0.22685	0.820541	0.99998
FBgn0015574	3.94777	-1.20473	1.4993	-0.803525	0.421671	0.99998
FBgn0015575	4164.61	0.213216	0.336469	0.633685	0.526286	0.99998
FBgn0015576	1109.98	-0.0865115	0.308929	-0.280037	0.779449	0.99998
FBgn0015577	907.773	-0.0506645	0.308346	-0.164311	0.869487	0.99998
FBgn0015582	522.087	0.276555	0.257091	1.07571	0.282058	0.99998
FBgn0015584	3.40769	-1.00559	1.87743	-0.53562	0.592221	0.99998
FBgn0015585	8.45523	-0.885801	0.871903	-1.01594	0.309658	0.99998
FBgn0015589	685.515	-0.113192	0.189397	-0.597643	0.550078	0.99998
FBgn0015591	27.9052	0.405587	0.700704	0.578829	0.562705	0.99998
FBgn0015600	1405.64	-0.0930333	0.19792	-0.470055	0.638316	0.99998
FBgn0015602	1071.06	0.0163824	0.242176	0.0676469	0.946067	0.99998
FBgn0015609	53.0189	-0.180108	0.390116	-0.461678	0.644312	0.99998
FBgn0015614	3420.64	-0.188969	0.152188	-1.24168	0.214356	0.99998
FBgn0015615	800.622	0.0984439	0.252631	0.389674	0.696777	0.99998
FBgn0015618	172.919	0.108925	0.305806	0.35619	0.721698	0.99998
FBgn0015621	325.863	0.174944	0.279982	0.624841	0.532076	0.99998
FBgn0015622	3296.86	0.112772	0.196186	0.574823	0.565411	0.99998
FBgn0015623	45944.1	-0.233832	0.314099	-0.744454	0.456602	0.99998
FBgn0015625	1810.37	0.251211	0.317607	0.790949	0.428974	0.99998
FBgn0015663	118.756	-0.0534891	0.364212	-0.146863	0.88324	0.99998
FBgn0015664	778.979	0.15385	0.250254	0.614777	0.538702	0.99998
FBgn0015714	20.3509	-0.334522	0.605054	-0.55288	0.580345	0.99998
FBgn0015721	8.41305	-0.22423	0.791876	-0.283164	0.777051	0.99998
FBgn0015737	3632.12	-0.110785	0.216795	-0.511016	0.60934	0.99998
FBgn0015754	3047.56	-0.129811	0.151049	-0.859397	0.390122	0.99998
FBgn0015756	38260	-0.0703706	0.185868	-0.378606	0.704981	0.99998
FBgn0015765	441.227	-0.0512464	0.194947	-0.262874	0.792648	0.99998
FBgn0015766	9234.97	-0.456569	0.32563	-1.40211	0.160882	0.99998
FBgn0015772	1242.68	-0.138199	0.176319	-0.783801	0.433157	0.99998
FBgn0015773	78.891	0.165229	0.464845	0.355449	0.722253	0.99998
FBgn0015774	47.0497	0.00784359	0.396995	0.0197574	0.984237	0.99998
FBgn0015776	5273	-0.194099	0.178867	-1.08516	0.277852	0.99998
FBgn0015777	505.504	-0.282682	0.311602	-0.907191	0.364306	0.99998
FBgn0015778	8828.29	-0.0641371	0.260439	-0.246266	0.805477	0.99998
FBgn0015781	580.643	0.0999993	0.214413	0.466387	0.640939	0.99998
FBgn0015789	4714.16	-0.039573	0.169058	-0.234079	0.814923	0.99998
FBgn0015790	4638.65	-0.0218633	0.153204	-0.142707	0.886522	0.99998
FBgn0015791	1712.63	-0.330926	0.188938	-1.75151	0.0798577	0.99998
FBgn0015793	609.49	-0.174178	0.204148	-0.853195	0.393551	0.99998
FBgn0015794	1482.07	-0.372732	0.22547	-1.65313	0.0983044	0.99998
FBgn0015795	5957.81	-0.439523	0.26688	-1.64689	0.0995803	0.99998
FBgn0015797	1620.79	-0.0467728	0.196573	-0.237942	0.811926	0.99998
FBgn0015799	1287.82	0.169917	0.311509	0.545463	0.585435	0.99998
FBgn0015801	954.182	-0.480897	0.228853	-2.10134	0.0356116	0.99998
FBgn0015803	753.722	-0.179919	0.236414	-0.761034	0.446637	0.99998
FBgn0015805	1818.11	0.137069	0.259737	0.527723	0.597691	0.99998
FBgn0015808	3007.82	-0.0957064	0.279988	-0.341824	0.732484	0.99998
FBgn0015818	405.362	0.170713	0.305838	0.558182	0.57672	0.99998
FBgn0015828	1009.7	0.0439629	0.239305	0.183711	0.85424	0.99998
FBgn0015829	261.23	-0.0987413	0.234092	-0.421806	0.673167	0.99998
FBgn0015831	1.66973	-0.315687	2.03249	-0.15532	0.876569	0.99998
FBgn0015834	5265.18	-0.0108076	0.155694	-0.0694154	0.944659	0.99998
FBgn0015838	758.136	-0.0115495	0.270439	-0.0427065	0.965935	0.99998
FBgn0015872	545.575	-0.0688269	0.311561	-0.22091	0.825162	0.99998
FBgn0015903	1143.55	0.168178	0.30139	0.55801	0.576838	0.99998
FBgn0015904	4.88917	-0.755758	0.959561	-0.787608	0.430926	0.99998
FBgn0015905	474.108	-0.0493411	0.212422	-0.232279	0.816321	0.99998
FBgn0015919	4.81321	0.0292089	1.04915	0.0278406	0.977789	0.99998
FBgn0015924	2498.85	0.0122444	0.154517	0.079243	0.936839	0.99998
FBgn0015925	635.729	0.19981	0.229329	0.871282	0.3836	0.99998
FBgn0015926	906.195	0.32094	0.351765	0.912368	0.361575	0.99998
FBgn0015929	1402.31	0.192145	0.324987	0.591238	0.554361	0.99998
FBgn0015946	0.0759031	0.480432	3.15845	0.15211	0.8791	0.99998
FBgn0015949	876.118	-0.156851	0.221114	-0.709368	0.478096	0.99998
FBgn0016013	638.164	-0.0899677	0.376043	-0.239249	0.810913	0.99998
FBgn0016031	11.1497	0.49685	0.664007	0.74826	0.454303	0.99998
FBgn0016032	149.036	-0.15679	0.380438	-0.412131	0.680243	0.99998
FBgn0016034	631.385	0.242864	0.329082	0.738005	0.460512	0.99998
FBgn0016036	22.3629	0.229319	0.73407	0.312393	0.754742	0.99998
FBgn0016038	661.964	0.0906979	0.205368	0.441636	0.658752	0.99998
FBgn0016041	2387.01	0.123829	0.239829	0.51632	0.605631	0.99998
FBgn0016047	76.1374	-0.500514	0.461659	-1.08416	0.278293	0.99998
FBgn0016053	4345.27	0.352392	0.351544	1.00241	0.316145	0.99998
FBgn0016054	609.663	0.19902	0.365443	0.544599	0.58603	0.99998
FBgn0016059	1996.15	0.0154471	0.232401	0.0664674	0.947006	0.99998
FBgn0016061	25.5886	0.38325	0.540579	0.708962	0.478348	0.99998
FBgn0016070	9528.84	0.0972113	0.28115	0.345762	0.729521	0.99998
FBgn0016075	2702.8	0.135323	0.333341	0.405958	0.684773	0.99998
FBgn0016076	1116.11	-0.208039	0.336736	-0.617811	0.5367	0.99998
FBgn0016078	741.314	-0.0563591	0.173202	-0.325396	0.744882	0.99998
FBgn0016081	646.741	-0.0567485	0.232979	-0.243578	0.807558	0.99998
FBgn0016119	2728.59	-0.128398	0.196946	-0.651945	0.514437	0.99998
FBgn0016120	4566.25	-0.135674	0.222824	-0.608882	0.542602	0.99998
FBgn0016122	7511.21	-0.158133	0.269094	-0.587648	0.556769	0.99998
FBgn0016123	1271.35	-0.268344	0.412164	-0.651061	0.515007	0.99998
FBgn0016126	14558.4	-0.171509	0.284874	-0.60205	0.547141	0.99998
FBgn0016131	469.997	0.14459	0.256357	0.564019	0.572741	0.99998
FBgn0016641	505.397	-0.121716	0.227386	-0.535284	0.592453	0.99998
FBgn0016650	93.2658	-0.569386	0.302486	-1.88236	0.0597874	0.99998
FBgn0016660	28.7778	0.00237544	0.477358	0.00497622	0.99603	0.99998
FBgn0016672	901.496	0.119903	0.253117	0.473707	0.635709	0.99998
FBgn0016675	9223.4	0.00788367	0.332043	0.0237429	0.981058	0.99998
FBgn0016684	489.684	-1.12123	0.93063	-1.20481	0.228277	0.99998
FBgn0016685	5416.41	0.223922	0.279115	0.802256	0.422405	0.99998
FBgn0016687	7291.22	-0.048146	0.192175	-0.250532	0.802176	0.99998
FBgn0016691	6617.25	0.00956618	0.194061	0.0492947	0.960684	0.99998
FBgn0016693	2186.19	0.0136276	0.219923	0.0619653	0.95059	0.99998
FBgn0016694	4914.69	-0.309098	0.28751	-1.07509	0.282336	0.99998
FBgn0016696	2549.76	-0.0773717	0.199955	-0.386946	0.698796	0.99998
FBgn0016697	4737.21	-0.169129	0.185762	-0.910458	0.362581	0.99998
FBgn0016698	332.668	0.0924176	0.217224	0.425449	0.670509	0.99998
FBgn0016701	1621.82	-0.0373619	0.169129	-0.220908	0.825164	0.99998
FBgn0016715	778.728	0.0403739	0.379035	0.106518	0.915172	0.99998
FBgn0016726	27237.4	-0.319943	0.318523	-1.00446	0.315157	0.99998
FBgn0016754	389.595	-0.391372	0.244001	-1.60398	0.108719	0.99998
FBgn0016756	2567.84	-0.154671	0.187012	-0.827063	0.408202	0.99998
FBgn0016762	147.11	0.117796	0.270165	0.436014	0.662826	0.99998
FBgn0016794	1224.45	-0.0624736	0.272554	-0.229216	0.818701	0.99998
FBgn0016797	272.392	-0.241276	0.310764	-0.776397	0.437515	0.99998
FBgn0016917	6992.25	-0.142212	0.237126	-0.599734	0.548684	0.99998
FBgn0016919	3.62277	0.577003	1.23317	0.467902	0.639854	0.99998
FBgn0016920	9.64895	-0.900599	0.885357	-1.01721	0.309051	0.99998
FBgn0016926	12735.1	-0.370732	0.279463	-1.32659	0.184644	0.99998
FBgn0016930	503.795	-0.189375	0.295464	-0.640943	0.521559	0.99998
FBgn0016970	354.425	0.192762	0.331468	0.581542	0.560876	0.99998
FBgn0016974	59.9395	-0.0798503	0.482342	-0.165547	0.868513	0.99998
FBgn0016977	2519.48	-0.272438	0.185763	-1.46659	0.142488	0.99998
FBgn0016978	792.396	0.0999911	0.310648	0.321879	0.747544	0.99998
FBgn0016983	1996.65	0.165892	0.211565	0.78412	0.432969	0.99998
FBgn0016984	1403.79	0.0134237	0.259336	0.0517618	0.958719	0.99998
FBgn0017414	346.779	0.268156	0.27885	0.961649	0.336226	0.99998
FBgn0017418	1314.98	-0.150471	0.160959	-0.934841	0.34987	0.99998
FBgn0017429	479.804	-0.0451279	0.209755	-0.215146	0.829653	0.99998
FBgn0017430	370.632	-0.0628028	0.268404	-0.233986	0.814996	0.99998
FBgn0017448	703.633	-0.25582	0.29132	-0.878144	0.379866	0.99998
FBgn0017456	11.8744	-0.234852	0.80924	-0.290214	0.771653	0.99998
FBgn0017457	947.765	-0.0290281	0.248145	-0.116981	0.906875	0.99998
FBgn0017482	448.019	-0.127275	0.317671	-0.40065	0.688677	0.99998
FBgn0017545	62663	0.0210192	0.179382	0.117175	0.906721	0.99998
FBgn0017550	1103.8	-0.0143017	0.247549	-0.0577733	0.953929	0.99998
FBgn0017551	633.886	0.11287	0.303971	0.371317	0.710401	0.99998
FBgn0017558	7476.64	-0.446545	0.288543	-1.54759	0.121722	0.99998
FBgn0017561	1173.69	0.23554	0.379123	0.621277	0.534418	0.99998
FBgn0017566	3095.18	0.00171822	0.334393	0.00513832	0.9959	0.99998
FBgn0017567	1531.31	0.0894698	0.222091	0.402852	0.687057	0.99998
FBgn0017572	1285.88	-0.0157247	0.15762	-0.0997634	0.920532	0.99998
FBgn0017577	1610.59	0.32424	0.316243	1.02529	0.305227	0.99998
FBgn0017578	746.994	-0.164186	0.191832	-0.855885	0.392061	0.99998
FBgn0017579	38430.9	-0.148404	0.198377	-0.748092	0.454405	0.99998
FBgn0017581	17055	-0.353925	0.201025	-1.7606	0.0783055	0.99998
FBgn0017590	17.6085	-0.466308	0.804426	-0.579679	0.562131	0.99998
FBgn0019624	10735	0.00292346	0.259382	0.0112709	0.991007	0.99998
FBgn0019644	7979.82	-0.053137	0.199345	-0.266558	0.78981	0.99998
FBgn0019650	8.87757	1.34926	0.944973	1.42783	0.15334	0.99998
FBgn0019660	0.824567	-0.0599353	3.11386	-0.0192479	0.984643	0.99998
FBgn0019661	73.548	-0.641694	0.643782	-0.996757	0.318882	0.99998
FBgn0019662	754.273	-0.217205	0.220196	-0.986421	0.323927	0.99998
FBgn0019686	2860.38	0.249356	0.302327	0.824787	0.409492	0.99998
FBgn0019809	0.67381	1.8082	3.0991	0.583459	0.559584	0.99998
FBgn0019828	0.566039	-0.240488	3.09379	-0.0777325	0.938041	0.99998
FBgn0019830	4990.98	-0.253621	0.276737	-0.916473	0.359419	0.99998
FBgn0019890	1242.21	-0.213393	0.26235	-0.813391	0.415994	0.99998
FBgn0019925	3057.97	0.0120092	0.192965	0.0622354	0.950375	0.99998
FBgn0019928	2.33646	-0.0781546	1.3649	-0.0572602	0.954338	0.99998
FBgn0019929	1863.61	-0.00282548	0.307448	-0.00919009	0.992667	0.99998
FBgn0019932	1828.62	0.123487	0.199008	0.620511	0.534921	0.99998
FBgn0019936	23252.3	-0.113601	0.213991	-0.530869	0.595509	0.99998
FBgn0019938	1229.19	0.247776	0.207472	1.19426	0.232375	0.99998
FBgn0019940	1.96523	-1.18281	1.7944	-0.65917	0.509786	0.99998
FBgn0019949	337.438	-0.0698504	0.188945	-0.369686	0.711616	0.99998
FBgn0019952	648.734	-0.346783	0.365037	-0.949995	0.342115	0.99998
FBgn0019957	2542.55	0.00711289	0.216732	0.0328188	0.973819	0.99998
FBgn0019960	2628.33	-0.0801715	0.221788	-0.361478	0.717742	0.99998
FBgn0019968	1106.22	-0.196944	0.15871	-1.24091	0.214641	0.99998
FBgn0019972	840.271	0.00400968	0.226999	0.0176638	0.985907	0.99998
FBgn0019982	2097.46	-0.255587	0.213211	-1.19875	0.230625	0.99998
FBgn0019985	23.1521	0.0767997	0.506402	0.151657	0.879457	0.99998
FBgn0019990	682.376	0.027043	0.206445	0.130994	0.89578	0.99998
FBgn0020018	477.429	0.0973936	0.243648	0.399731	0.689355	0.99998
FBgn0020224	1926.29	0.10861	0.243219	0.446552	0.655199	0.99998
FBgn0020235	6910.39	-0.083951	0.192412	-0.436309	0.662613	0.99998
FBgn0020236	12944.2	-0.169361	0.334297	-0.506618	0.612423	0.99998
FBgn0020238	12413.1	-0.0570973	0.146678	-0.389269	0.697077	0.99998
FBgn0020248	1210.01	0.256766	0.474683	0.540921	0.588562	0.99998
FBgn0020249	1469.04	0.027609	0.208452	0.132448	0.89463	0.99998
FBgn0020251	672.842	-0.054715	0.262099	-0.208757	0.834638	0.99998
FBgn0020255	9221.66	0.212729	0.2123	1.00202	0.316333	0.99998
FBgn0020257	265.841	-0.241757	0.371305	-0.651103	0.51498	0.99998
FBgn0020258	26.7972	-0.246936	0.645315	-0.38266	0.701972	0.99998
FBgn0020261	618.214	-0.037748	0.278937	-0.135328	0.892352	0.99998
FBgn0020269	34.3979	0.609968	0.584522	1.04353	0.296701	0.99998
FBgn0020270	640.948	0.281517	0.250297	1.12473	0.260703	0.99998
FBgn0020272	313.414	0.371577	0.286835	1.29544	0.19517	0.99998
FBgn0020277	5.98833	0.11526	0.978439	0.1178	0.906226	0.99998
FBgn0020278	557.786	0.0340721	0.237372	0.143539	0.885865	0.99998
FBgn0020279	2734.32	-0.113102	0.314034	-0.360159	0.718728	0.99998
FBgn0020280	0.35678	-0.139334	3.11765	-0.0446921	0.964353	0.99998
FBgn0020294	117.414	-0.268733	0.339875	-0.790682	0.429129	0.99998
FBgn0020299	159.194	-0.15041	0.343975	-0.437271	0.661915	0.99998
FBgn0020300	614.625	-0.325592	0.323226	-1.00732	0.313781	0.99998
FBgn0020304	1899.17	-0.345509	0.242849	-1.42273	0.154814	0.99998
FBgn0020305	719.008	0.0677301	0.225938	0.299773	0.76435	0.99998
FBgn0020306	5019.9	-0.0555482	0.231928	-0.239507	0.810713	0.99998
FBgn0020307	21.6332	0.229343	0.60121	0.381469	0.702855	0.99998
FBgn0020309	1913.25	-0.13534	0.181549	-0.745474	0.455985	0.99998
FBgn0020312	688.873	0.0521182	0.233761	0.222955	0.82357	0.99998
FBgn0020369	4398.95	0.13789	0.19974	0.690344	0.489978	0.99998
FBgn0020370	2166.31	0.0910421	0.2164	0.420712	0.673966	0.99998
FBgn0020372	25.949	0.540203	0.524131	1.03066	0.302698	0.99998
FBgn0020377	5.16917	-0.00800346	1.94814	-0.00410826	0.996722	0.99998
FBgn0020378	46.1335	-0.0760329	0.720412	-0.105541	0.915947	0.99998
FBgn0020379	266.302	-0.06101	0.256595	-0.237768	0.812061	0.99998
FBgn0020381	542.29	0.0441969	0.268053	0.164881	0.869038	0.99998
FBgn0020385	5655.37	0.13594	0.322624	0.421357	0.673494	0.99998
FBgn0020386	3448.5	-0.246543	0.189679	-1.29979	0.193674	0.99998
FBgn0020388	844.128	-0.16958	0.201528	-0.841469	0.400085	0.99998
FBgn0020389	1242.94	0.330513	0.268059	1.23298	0.217582	0.99998
FBgn0020391	40.3627	0.212381	0.402772	0.527299	0.597986	0.99998
FBgn0020392	1775.55	0.198775	0.236177	0.841635	0.399992	0.99998
FBgn0020399	2.31368	0.443566	1.52061	0.291702	0.770514	0.99998
FBgn0020407	281.252	0.0509211	0.260549	0.195438	0.84505	0.99998
FBgn0020412	1418.31	-0.158528	0.236422	-0.670527	0.502522	0.99998
FBgn0020414	2725.4	-0.0301557	0.344507	-0.0875331	0.930248	0.99998
FBgn0020415	6529.05	0.0552924	0.296745	0.186329	0.852187	0.99998
FBgn0020416	4031.58	-0.321164	0.329439	-0.974883	0.329618	0.99998
FBgn0020429	9.00846	-0.35854	0.88919	-0.403221	0.686786	0.99998
FBgn0020440	719.051	-0.0915152	0.175746	-0.520724	0.602559	0.99998
FBgn0020443	5508.52	0.0167384	0.256902	0.0651549	0.948051	0.99998
FBgn0020445	880.167	0.0746768	0.280997	0.265757	0.790426	0.99998
FBgn0020493	582.456	-0.374028	0.256422	-1.45864	0.144664	0.99998
FBgn0020496	4066.93	-0.145828	0.201803	-0.722623	0.469912	0.99998
FBgn0020497	2460.28	0.00556916	0.184089	0.0302525	0.975866	0.99998
FBgn0020503	3919.51	-0.0873558	0.258049	-0.338525	0.734968	0.99998
FBgn0020506	1.12241	0.0522136	2.32493	0.0224581	0.982083	0.99998
FBgn0020508	14.9758	0.131746	0.864956	0.152316	0.878938	0.99998
FBgn0020509	0.349776	0.591496	3.11617	0.189815	0.849454	0.99998
FBgn0020510	702.159	0.0650553	0.25796	0.252191	0.800893	0.99998
FBgn0020513	20244.2	-0.107682	0.30054	-0.358296	0.720122	0.99998
FBgn0020518	2.39596	-0.582915	1.56961	-0.371376	0.710357	0.99998
FBgn0020521	468.415	-0.163334	0.345773	-0.472375	0.636659	0.99998
FBgn0020545	2683.28	-0.299847	0.280453	-1.06915	0.285001	0.99998
FBgn0020546	1.03412	0.204706	2.0614	0.0993046	0.920896	0.99998
FBgn0020556	0.389736	-0.833324	3.13895	-0.265478	0.790641	0.99998
FBgn0020616	566.156	0.0385109	0.240871	0.159882	0.872974	0.99998
FBgn0020617	0.267752	0.549508	3.14667	0.174632	0.861369	0.99998
FBgn0020618	43671.4	-0.0404482	0.20644	-0.195932	0.844664	0.99998
FBgn0020620	1222.88	-0.13653	0.179472	-0.760729	0.446819	0.99998
FBgn0020621	1985.13	-0.279474	0.249134	-1.12178	0.261955	0.99998
FBgn0020622	1759.19	-0.282879	0.320665	-0.882165	0.377688	0.99998
FBgn0020626	1379.61	-0.176481	0.254894	-0.692369	0.488705	0.99998
FBgn0020633	245.075	0.138539	0.343072	0.403819	0.686346	0.99998
FBgn0020637	31.6636	-1.83018	2.49954	-0.732206	0.464043	0.99998
FBgn0020638	26.8697	0.613697	3.09957	0.197994	0.843049	0.99998
FBgn0020639	4.86628	1.56534	2.9444	0.531634	0.594979	0.99998
FBgn0020641	0.276821	-0.149621	3.12591	-0.0478648	0.961824	0.99998
FBgn0020642	7.73782	-0.160609	2.73137	-0.0588017	0.95311	0.99998
FBgn0020643	0.683128	0.595786	3.10708	0.191751	0.847937	0.99998
FBgn0020644	0.227709	0.562374	3.12149	0.180162	0.857025	0.99998
FBgn0020645	0.303612	0.574433	3.11623	0.184336	0.85375	0.99998
FBgn0020647	644.653	-0.0990048	0.242437	-0.408374	0.682999	0.99998
FBgn0020653	4679.47	-0.0202139	0.247374	-0.081714	0.934874	0.99998
FBgn0020655	1405.84	0.248221	0.193933	1.27993	0.200569	0.99998
FBgn0020660	233.641	0.225661	0.328508	0.686925	0.49213	0.99998
FBgn0020762	549.268	0.16154	0.266456	0.606254	0.544346	0.99998
FBgn0020764	3697.51	-0.0598336	0.378738	-0.157982	0.874471	0.99998
FBgn0020765	13.8149	-0.0498972	0.781286	-0.0638655	0.949077	0.99998
FBgn0020767	828.244	-0.0688894	0.226108	-0.304675	0.760613	0.99998
FBgn0020880	2.04373	1.65956	1.78738	0.928487	0.353155	0.99998
FBgn0020887	915.413	0.0498537	0.307447	0.162154	0.871185	0.99998
FBgn0020906	1231.46	3.68115	1.20897	3.04486	0.00232789	0.99998
FBgn0020907	75.5663	-0.405015	0.675485	-0.599592	0.548778	0.99998
FBgn0020908	272.719	0.986281	0.519674	1.89788	0.0577114	0.99998
FBgn0020909	463.293	0.0569004	0.191765	0.29672	0.76668	0.99998
FBgn0020910	66161.4	-0.0683063	0.255087	-0.267777	0.788871	0.99998
FBgn0020912	35.5691	-0.460966	0.815087	-0.565541	0.571706	0.99998
FBgn0020930	403.145	0.0860979	0.268923	0.320158	0.748849	0.99998
FBgn0021738	0.804757	-1.00607	2.9862	-0.336906	0.736188	0.99998
FBgn0021742	0.907597	0.111712	2.47473	0.0451412	0.963995	0.99998
FBgn0021750	360.662	0.0701594	0.218877	0.320543	0.748557	0.99998
FBgn0021760	1254.06	-0.184753	0.196203	-0.941645	0.346374	0.99998
FBgn0021761	1182.41	0.161714	0.236002	0.685222	0.493204	0.99998
FBgn0021764	1012.35	0.072163	0.273713	0.263644	0.792054	0.99998
FBgn0021765	7338.44	-0.0983226	0.1785	-0.550827	0.581752	0.99998
FBgn0021767	149.292	-0.634229	0.419715	-1.5111	0.130764	0.99998
FBgn0021768	1696.42	0.149095	0.256983	0.580174	0.561797	0.99998
FBgn0021776	9.89808	0.0155121	0.913445	0.016982	0.986451	0.99998
FBgn0021795	2974.68	0.463356	0.146002	3.17363	0.00150547	0.99998
FBgn0021796	780.613	-0.0620053	0.197452	-0.314027	0.7535	0.99998
FBgn0021800	1054.13	-0.0220994	0.220844	-0.100068	0.92029	0.99998
FBgn0021814	661.836	-0.204872	0.206535	-0.991946	0.321224	0.99998
FBgn0021825	862.281	0.0290663	0.168482	0.172519	0.86303	0.99998
FBgn0021847	797.982	-0.0414117	0.173754	-0.238335	0.811621	0.99998
FBgn0021856	430.416	0.075498	0.191738	0.393757	0.693761	0.99998
FBgn0021872	7048.1	-0.0560555	0.25941	-0.216088	0.828919	0.99998
FBgn0021874	483.924	0.109309	0.187654	0.582503	0.560228	0.99998
FBgn0021875	350.2	-0.133028	0.192825	-0.689891	0.490263	0.99998
FBgn0021895	1069.74	-0.0228543	0.18086	-0.126365	0.899443	0.99998
FBgn0021906	3916.71	-0.157673	0.21225	-0.742865	0.457564	0.99998
FBgn0021944	809.255	0.151126	0.221148	0.683372	0.494372	0.99998
FBgn0021967	2462.52	-0.0207899	0.209042	-0.0994533	0.920778	0.99998
FBgn0021979	4096.68	-0.233015	0.245455	-0.949321	0.342457	0.99998
FBgn0021995	1057.85	0.263698	0.203415	1.29636	0.194852	0.99998
FBgn0022023	5288.98	-0.0788481	0.195058	-0.404229	0.686045	0.99998
FBgn0022027	392.485	0.0860622	0.189826	0.453373	0.65028	0.99998
FBgn0022029	969.54	-0.00661242	0.172961	-0.0382306	0.969504	0.99998
FBgn0022069	1831.06	0.0420073	0.240309	0.174806	0.861232	0.99998
FBgn0022097	2394.22	0.10272	0.224385	0.457782	0.647109	0.99998
FBgn0022153	914.558	0.081749	0.211674	0.386202	0.699347	0.99998
FBgn0022160	5896.49	-0.223877	0.369467	-0.605946	0.544551	0.99998
FBgn0022213	2335.13	0.182942	0.252432	0.724716	0.468626	0.99998
FBgn0022224	339.807	-0.232153	0.322473	-0.719913	0.471578	0.99998
FBgn0022238	2935.63	-0.0759567	0.166101	-0.457292	0.647461	0.99998
FBgn0022288	1207.88	0.206391	0.212512	0.971196	0.331451	0.99998
FBgn0022338	1620.96	0.266133	0.305457	0.871261	0.383612	0.99998
FBgn0022343	2077.1	0.216627	0.191564	1.13083	0.258125	0.99998
FBgn0022344	898.928	0.154683	0.180066	0.859035	0.390321	0.99998
FBgn0022349	3300.03	-0.26824	0.164442	-1.63121	0.102845	0.99998
FBgn0022355	6121.14	0.300992	0.35383	0.850669	0.394953	0.99998
FBgn0022359	237.967	-0.209484	0.26014	-0.805276	0.420661	0.99998
FBgn0022361	1377.77	-0.223715	0.209987	-1.06538	0.286706	0.99998
FBgn0022382	1205.07	-0.0579344	0.168086	-0.344672	0.730341	0.99998
FBgn0022699	312.231	-0.154146	0.282547	-0.545558	0.58537	0.99998
FBgn0022700	6.99699	-0.993675	1.05893	-0.938376	0.348051	0.99998
FBgn0022702	657.184	0.215235	0.350001	0.614956	0.538584	0.99998
FBgn0022709	1168.93	-0.262917	0.275185	-0.955418	0.339366	0.99998
FBgn0022710	1235.4	-0.317609	0.284904	-1.11479	0.264939	0.99998
FBgn0022724	342.229	0.109506	0.298248	0.367162	0.713498	0.99998
FBgn0022740	0.280877	-0.153689	3.12623	-0.0491613	0.960791	0.99998
FBgn0022764	3489.8	-0.121475	0.21267	-0.571187	0.567873	0.99998
FBgn0022768	1352.95	-0.267782	0.25521	-1.04926	0.294057	0.99998
FBgn0022770	42.9543	-0.0803929	0.473991	-0.169608	0.865318	0.99998
FBgn0022774	1410.44	-0.0017064	0.241026	-0.00707972	0.994351	0.99998
FBgn0022786	509.742	0.163496	0.277639	0.588882	0.555941	0.99998
FBgn0022787	656.318	0.0209618	0.178546	0.117403	0.906541	0.99998
FBgn0022800	119.617	-0.294046	0.41509	-0.708391	0.478703	0.99998
FBgn0022893	12789.6	0.185356	0.289026	0.641311	0.521321	0.99998
FBgn0022935	502.812	-0.0117691	0.300001	-0.0392301	0.968707	0.99998
FBgn0022936	343.091	0.0389408	0.304381	0.127934	0.898201	0.99998
FBgn0022942	1109.15	0.170274	0.207106	0.822156	0.410988	0.99998
FBgn0022943	527.941	-0.0859592	0.260926	-0.329439	0.741824	0.99998
FBgn0022959	2942.9	-0.296373	0.277066	-1.06969	0.284761	0.99998
FBgn0022960	726.046	0.0693155	0.26515	0.26142	0.793768	0.99998
FBgn0022981	709.095	-0.0379901	0.383241	-0.0991286	0.921036	0.99998
FBgn0022984	894.657	-0.204057	0.171692	-1.1885	0.234636	0.99998
FBgn0022985	1405.53	-0.0324007	0.277688	-0.11668	0.907113	0.99998
FBgn0022986	413.659	-0.266041	0.222355	-1.19647	0.231513	0.99998
FBgn0022987	520.696	-0.0834829	0.207787	-0.401772	0.687852	0.99998
FBgn0023000	569.381	-0.107331	0.202143	-0.530966	0.595442	0.99998
FBgn0023001	56.0423	0.30674	0.373394	0.82149	0.411367	0.99998
FBgn0023023	644.548	0.0257722	0.28581	0.0901727	0.92815	0.99998
FBgn0023076	424.519	-0.102117	0.329079	-0.31031	0.756325	0.99998
FBgn0023081	699.229	-0.00748969	0.178538	-0.0419502	0.966538	0.99998
FBgn0023083	1782.54	-0.206945	0.216614	-0.955363	0.339394	0.99998
FBgn0023090	11.8366	-0.452084	0.672817	-0.671927	0.50163	0.99998
FBgn0023091	1.01506	-0.327573	2.4495	-0.133731	0.893616	0.99998
FBgn0023094	1067.83	-0.151025	0.188559	-0.800942	0.423165	0.99998
FBgn0023095	1253.68	-0.205044	0.320844	-0.639078	0.522772	0.99998
FBgn0023096	9.12442	0.171874	0.680748	0.252478	0.800671	0.99998
FBgn0023097	721.184	0.0404428	0.309027	0.130871	0.895877	0.99998
FBgn0023129	10621.4	-0.359095	0.283257	-1.26774	0.204892	0.99998
FBgn0023130	198.917	-0.171972	0.372435	-0.46175	0.644261	0.99998
FBgn0023143	6713.22	0.0754506	0.188269	0.400759	0.688597	0.99998
FBgn0023167	1724.18	-0.0117481	0.308055	-0.0381363	0.969579	0.99998
FBgn0023169	1361.34	-0.167345	0.336767	-0.496918	0.619247	0.99998
FBgn0023170	32167	-0.464963	0.397252	-1.17045	0.241821	0.99998
FBgn0023171	334.697	0.232091	0.248045	0.935678	0.349439	0.99998
FBgn0023172	2143.4	-0.157129	0.162503	-0.966925	0.333582	0.99998
FBgn0023174	3734.68	-0.0724832	0.216856	-0.334247	0.738193	0.99998
FBgn0023175	4295.7	-0.012835	0.162599	-0.0789364	0.937083	0.99998
FBgn0023177	1215.42	-0.0165139	0.238012	-0.0693829	0.944685	0.99998
FBgn0023178	7.77918	-0.128018	1.21254	-0.105578	0.915917	0.99998
FBgn0023179	18.692	-0.0302479	0.660347	-0.0458061	0.963465	0.99998
FBgn0023180	198.698	0.271943	0.335323	0.810989	0.417372	0.99998
FBgn0023181	468.404	0.245529	0.309249	0.793951	0.427224	0.99998
FBgn0023197	5.05904	1.27473	1.55445	0.820054	0.412185	0.99998
FBgn0023212	2908.61	-0.0729644	0.198684	-0.367239	0.713441	0.99998
FBgn0023213	5598.71	0.0391855	0.173127	0.226339	0.820938	0.99998
FBgn0023214	202.146	-0.162443	0.336674	-0.482492	0.629456	0.99998
FBgn0023215	1223.31	-0.123047	0.239022	-0.514792	0.606698	0.99998
FBgn0023216	567.353	0.186649	0.271726	0.6869	0.492146	0.99998
FBgn0023388	850.987	-0.0607098	0.189422	-0.3205	0.748589	0.99998
FBgn0023395	586.808	0.330959	0.325635	1.01635	0.309462	0.99998
FBgn0023407	1322.97	-0.116011	0.182306	-0.636353	0.524546	0.99998
FBgn0023415	0.943461	0.645506	3.04073	0.212286	0.831884	0.99998
FBgn0023416	12.6981	0.268817	0.610566	0.440275	0.659738	0.99998
FBgn0023441	3854.13	-0.282211	0.300119	-0.94033	0.347048	0.99998
FBgn0023458	1480.53	-0.123971	0.185515	-0.668254	0.503972	0.99998
FBgn0023477	8454.26	0.00672121	0.221915	0.0302873	0.975838	0.99998
FBgn0023479	8027.51	-0.0789505	0.320141	-0.246612	0.805209	0.99998
FBgn0023489	0.767214	-0.356352	3.04823	-0.116905	0.906936	0.99998
FBgn0023495	3.66486	0.591068	1.18033	0.500763	0.616538	0.99998
FBgn0023496	2.96563	1.32757	1.42369	0.932481	0.351088	0.99998
FBgn0023506	352.956	0.162372	0.290793	0.558377	0.576587	0.99998
FBgn0023507	9779.59	-0.11503	0.342398	-0.335955	0.736905	0.99998
FBgn0023508	691.638	0.00690882	0.26051	0.0265203	0.978842	0.99998
FBgn0023509	653.143	0.136838	0.275036	0.497529	0.618816	0.99998
FBgn0023510	923.118	-0.177618	0.187458	-0.947509	0.343379	0.99998
FBgn0023511	713.078	0.0356784	0.174674	0.204257	0.838152	0.99998
FBgn0023512	664.591	0.00516932	0.192013	0.0269217	0.978522	0.99998
FBgn0023513	389.343	0.212524	0.294556	0.721508	0.470597	0.99998
FBgn0023514	923.836	-0.217929	0.192149	-1.13417	0.256725	0.99998
FBgn0023515	2202.81	0.292077	0.336965	0.866789	0.386058	0.99998
FBgn0023516	1577.86	-0.10775	0.28908	-0.372732	0.709348	0.99998
FBgn0023517	1082.29	0.272774	0.269124	1.01356	0.310791	0.99998
FBgn0023518	496.772	0.095766	0.249417	0.38396	0.701008	0.99998
FBgn0023519	535.506	0.000658939	0.247064	0.00266708	0.997872	0.99998
FBgn0023520	200.773	-0.0557287	0.304698	-0.182898	0.854878	0.99998
FBgn0023521	319.644	-0.015733	0.219317	-0.0717362	0.942812	0.99998
FBgn0023522	1324.9	0.235672	0.26039	0.905075	0.365425	0.99998
FBgn0023523	9.20227	-0.986968	0.718458	-1.37373	0.169525	0.99998
FBgn0023524	4.70583	0.58575	1.08041	0.542157	0.587711	0.99998
FBgn0023525	311.634	-0.258627	0.311314	-0.83076	0.406109	0.99998
FBgn0023526	2117.34	-0.154751	0.262815	-0.58882	0.555982	0.99998
FBgn0023527	1076.18	0.157177	0.24827	0.633087	0.526677	0.99998
FBgn0023528	2764.42	0.00167431	0.252533	0.00663009	0.99471	0.99998
FBgn0023529	4319.76	0.265895	0.226973	1.17149	0.241404	0.99998
FBgn0023530	979.556	-0.135916	0.22658	-0.599859	0.5486	0.99998
FBgn0023531	164.017	0.0908774	0.343149	0.264834	0.791138	0.99998
FBgn0023534	20.2839	-0.0629384	0.634459	-0.0992	0.920979	0.99998
FBgn0023535	1312.31	0.0437955	0.330457	0.13253	0.894565	0.99998
FBgn0023536	364.101	0.29013	0.255715	1.13459	0.256549	0.99998
FBgn0023537	4084.64	0.00895743	0.255146	0.0351071	0.971994	0.99998
FBgn0023540	552.824	0.0348437	0.226411	0.153896	0.877692	0.99998
FBgn0023541	3.50134	-0.213195	1.11496	-0.191214	0.848358	0.99998
FBgn0023542	1255.62	-0.00394556	0.196779	-0.0200507	0.984003	0.99998
FBgn0023545	727.192	-0.0820611	0.162984	-0.503492	0.614618	0.99998
FBgn0023549	1537.86	0.174546	0.291887	0.597993	0.549845	0.99998
FBgn0023550	1584.57	-0.0762639	0.338217	-0.225488	0.8216	0.99998
FBgn0024150	91.1944	-0.296517	0.461381	-0.642672	0.520437	0.99998
FBgn0024177	1925.6	0.0978005	0.382218	0.255876	0.798047	0.99998
FBgn0024179	888.021	-0.102134	0.217654	-0.469248	0.638892	0.99998
FBgn0024183	2461.17	0.0312576	0.247987	0.126045	0.899696	0.99998
FBgn0024184	48.4197	-0.415718	0.544686	-0.763226	0.445329	0.99998
FBgn0024187	1075.35	-0.316797	0.198187	-1.59847	0.109938	0.99998
FBgn0024188	998.727	0.142171	0.220045	0.646098	0.518216	0.99998
FBgn0024189	117.347	0.392024	0.386896	1.01325	0.310938	0.99998
FBgn0024191	192.722	0.210297	0.358173	0.587139	0.557111	0.99998
FBgn0024194	412.141	0.0492885	0.234975	0.209761	0.833854	0.99998
FBgn0024196	1799.85	0.069184	0.37335	0.185306	0.852989	0.99998
FBgn0024222	650.321	-0.0817516	0.191093	-0.427811	0.668788	0.99998
FBgn0024227	236.65	0.24982	0.38212	0.653775	0.513257	0.99998
FBgn0024230	638.521	-0.0343424	0.175048	-0.196188	0.844463	0.99998
FBgn0024232	7.23493	0.672833	0.969776	0.693803	0.487806	0.99998
FBgn0024234	432.968	-0.196104	0.276383	-0.709538	0.477991	0.99998
FBgn0024236	1977.8	-0.176268	0.180582	-0.976108	0.329011	0.99998
FBgn0024238	1680.5	0.0950756	0.218543	0.435043	0.663532	0.99998
FBgn0024244	111.181	-0.130108	0.343848	-0.378388	0.705143	0.99998
FBgn0024245	258.796	0.0618096	0.290041	0.213107	0.831244	0.99998
FBgn0024248	918.712	-0.315771	0.258531	-1.2214	0.221934	0.99998
FBgn0024249	0.0489666	-0.592178	3.15337	-0.187792	0.85104	0.99998
FBgn0024250	122.201	-0.0801899	0.349334	-0.22955	0.818441	0.99998
FBgn0024251	45.5268	-0.380519	0.381126	-0.998408	0.318082	0.99998
FBgn0024273	557.056	-0.0860704	0.282449	-0.304729	0.760573	0.99998
FBgn0024277	1032.36	-0.304375	0.192383	-1.58213	0.113619	0.99998
FBgn0024285	1121.53	-0.0671539	0.193354	-0.34731	0.728358	0.99998
FBgn0024288	2.31812	0.30653	1.80303	0.170008	0.865004	0.99998
FBgn0024289	2489.47	0.298333	0.264569	1.12762	0.25948	0.99998
FBgn0024291	1591.56	-0.254242	0.194187	-1.30926	0.190447	0.99998
FBgn0024293	10882.4	-0.0753465	0.328403	-0.229433	0.818532	0.99998
FBgn0024294	4.37041	0.674504	1.72498	0.391022	0.695781	0.99998
FBgn0024314	1181.76	0.0755328	0.201972	0.373977	0.708421	0.99998
[truncated: 14,186 more rows]

## Sheet: 2-2. s106_gut
FLYBASE	baseMean	log2FoldChange	lfcSE	stat	pvalue	padj
FBgn0032066	961.838	2.60226	0.170449	15.2672	1.26583125755179e-52	1.1614e-48
FBgn0032068	13253.1	1.58823	0.124445	12.7625	2.65593247452515e-37	1.21841e-33
FBgn0032069	28525.5	1.558	0.125764	12.3883	3.02462091255857e-35	9.2503e-32
FBgn0062412	6602.39	3.51463	0.343391	10.2351	1.38120870470533e-24	3.16815e-21
FBgn0032067	108.107	2.33506	0.336644	6.93629	4.02538201725888e-12	7.38658e-09
FBgn0038790	6610.81	-0.910291	0.137808	-6.60551	3.96163453097509e-11	6.058e-08
FBgn0027611	22450	0.825524	0.141828	5.82061	5.86319286748822e-09	7.68497e-06
FBgn0033999	2625.2	0.938176	0.170105	5.51527	3.4824569286637e-08	3.99394e-05
FBgn0038135	21789.5	1.02579	0.187366	5.47481	4.37992700946758e-08	4.46509e-05
FBgn0035607	385.487	0.962515	0.178418	5.39473	6.86281513974543e-08	6.07907e-05
FBgn0051259	1473.56	1.24544	0.231326	5.38392	7.2882608202204e-08	6.07907e-05
FBgn0266430	241.442	1.40942	0.286079	4.92668	8.36372408412731e-07	0.000639476
FBgn0266742	233.337	1.33167	0.294189	4.52659	5.99440862727365e-06	0.00423067
FBgn0015316	620.754	-1.38682	0.308714	-4.49227	7.0468936850025e-06	0.00461823
FBgn0051091	78.0344	1.8826	0.447509	4.20684	2.58967120810081e-05	0.0158402
FBgn0262146	12293.4	-0.957866	0.23471	-4.08107	4.48293122685113e-05	0.0257068
FBgn0053192	4193.5	-0.638523	0.15772	-4.04845	5.15580713706546e-05	0.0278262
FBgn0002869	1042.41	-0.73962	0.187386	-3.94704	7.91245868283203e-05	0.0403316
FBgn0263002	60.5069	-1.8969	0.501182	-3.78485	0.000153798	0.0742684
FBgn0003062	2334.23	-1.10776	0.294973	-3.75547	0.00017302	0.0762873
FBgn0034736	1457.61	0.756101	0.201456	3.75318	0.000174609	0.0762873
FBgn0032809	1099.71	1.91664	0.513116	3.73529	0.0001875	0.0781961
FBgn0027560	2533.24	-1.44069	0.3924	-3.67149	0.000241144	0.0961957
FBgn0033115	281.5	0.895535	0.24513	3.65331	0.000258886	0.0989698
FBgn0038846	493.286	-1.38657	0.384215	-3.60884	0.000307568	0.108536
FBgn0266741	104.761	-1.53079	0.424047	-3.60996	0.000306242	0.108536
FBgn0028945	1223.52	0.709919	0.199109	3.56548	0.000363195	0.123419
FBgn0040349	6655.1	-0.527	0.148348	-3.55246	0.000381641	0.125056
FBgn0011770	3523.8	-0.431029	0.122457	-3.51984	0.000431809	0.133371
FBgn0034582	342.454	1.03219	0.293468	3.51722	0.000436091	0.133371
FBgn0035886	744.122	1.28442	0.367641	3.49366	0.000476444	0.136605
FBgn0037405	47.211	-2.00457	0.572846	-3.49932	0.000466453	0.136605
FBgn0037996	1247.93	0.831695	0.238741	3.48367	0.000494598	0.137513
FBgn0030998	104.304	-1.19287	0.344401	-3.46362	0.000532959	0.139711
FBgn0284248	7727.57	0.472249	0.136156	3.46843	0.000523512	0.139711
FBgn0033659	12742.9	-0.770051	0.223891	-3.4394	0.000583006	0.148585
FBgn0031170	5678.13	0.53065	0.157368	3.37203	0.000746153	0.183218
FBgn0039452	1253.16	-1.419	0.421394	-3.36739	0.00075883	0.183218
FBgn0003388	353.598	0.850921	0.254679	3.34115	0.000834326	0.196281
FBgn0026314	340.039	-1.38979	0.420808	-3.30267	0.000957673	0.218094
FBgn0033234	877.617	0.846242	0.256693	3.2967	0.00097827	0.218094
FBgn0040850	1545.92	-0.58087	0.176503	-3.29099	0.00099836	0.218094
FBgn0015035	476.435	-1.13315	0.352662	-3.21313	0.00131299	0.242521
FBgn0016123	1189.76	-1.10255	0.341929	-3.22449	0.00126198	0.242521
FBgn0031040	620.208	-0.642408	0.200057	-3.21112	0.00132218	0.242521
FBgn0034784	280.425	1.04409	0.324714	3.2154	0.00130261	0.242521
FBgn0039476	122.345	0.916727	0.283835	3.22978	0.00123884	0.242521
FBgn0040259	2652.55	0.571053	0.176235	3.24028	0.00119411	0.242521
FBgn0043575	19491.3	0.643553	0.200422	3.21099	0.00132279	0.242521
FBgn0051106	606.631	-1.10272	0.344003	-3.20554	0.00134807	0.242521
FBgn0051410	1989.22	-1.09333	0.339145	-3.22377	0.00126516	0.242521
FBgn0011824	1800.54	-0.618276	0.197561	-3.12954	0.00175082	0.308919
FBgn0051373	1168.93	-0.792845	0.254965	-3.10962	0.00187326	0.324286
FBgn0051087	2839.04	0.443545	0.143967	3.08089	0.00206385	0.350663
FBgn0040104	703.496	-0.895051	0.291881	-3.06649	0.0021659	0.361312
FBgn0038652	2968.8	0.419886	0.138251	3.03714	0.00238836	0.370972
FBgn0039312	2639.56	-1.27142	0.419276	-3.03242	0.00242597	0.370972
FBgn0039324	1971.98	-1.41735	0.465177	-3.0469	0.00231213	0.370972
FBgn0250757	2611.98	-1.50132	0.492268	-3.04981	0.00228984	0.370972
FBgn0263415	100.074	-1.72278	0.566447	-3.04139	0.0023549	0.370972
FBgn0031008	435.827	-0.594407	0.196927	-3.01842	0.002541	0.382192
FBgn0053113	5614.82	0.34914	0.117139	2.98057	0.00287714	0.425771
FBgn0015039	11720.5	0.88718	0.298273	2.97439	0.00293571	0.427542
FBgn0030421	88.8813	-1.34908	0.457126	-2.95122	0.00316523	0.446926
FBgn0266411	2051.79	0.496258	0.168159	2.95112	0.00316623	0.446926
FBgn0250838	3461.64	0.424339	0.144612	2.93434	0.00334263	0.464676
FBgn0034879	385.584	-0.938113	0.320365	-2.92826	0.00340861	0.466776
FBgn0051663	604.692	-0.699609	0.240433	-2.90979	0.0036167	0.487988
FBgn0003204	1492.84	-0.404867	0.140152	-2.88877	0.00386751	0.492468
FBgn0033047	403.842	-1.41039	0.487619	-2.8924	0.00382313	0.492468
FBgn0033978	9979.71	0.884802	0.306726	2.88467	0.00391828	0.492468
FBgn0058198	48.195	2.17997	0.754782	2.88821	0.00387443	0.492468
FBgn0261862	10509.3	-0.498534	0.172682	-2.887	0.00388935	0.492468
FBgn0003189	466.384	-0.681215	0.237133	-2.87271	0.00406962	0.503267
FBgn0039313	2873.33	-1.27151	0.443145	-2.86929	0.0041139	0.503267
FBgn0031517	1337.71	-1.23592	0.431518	-2.86413	0.0041816	0.504818
FBgn0025684	597.408	0.487604	0.173727	2.80673	0.00500472	0.573979
FBgn0030499	529.643	-0.607444	0.21627	-2.80873	0.00497369	0.573979
FBgn0034277	2381.49	0.388928	0.138335	2.81149	0.00493132	0.573979
FBgn0083123	518.435	-0.535541	0.190194	-2.81576	0.00486627	0.573979
FBgn0029896	6156.08	-1.30061	0.464132	-2.80223	0.00507499	0.574852
FBgn0038098	10101.4	-0.779561	0.278975	-2.79438	0.00519998	0.581827
FBgn0028872	245.469	-1.29525	0.46771	-2.76935	0.00561675	0.60206
FBgn0034439	409.908	0.500741	0.181407	2.76032	0.00577452	0.60206
FBgn0036023	1034.99	0.758602	0.273867	2.76997	0.00560615	0.60206
FBgn0051272	601.035	-1.58043	0.572387	-2.76111	0.00576045	0.60206
FBgn0053181	8406.21	0.369677	0.133752	2.76389	0.00571165	0.60206
FBgn0262022	211.483	-1.19089	0.430124	-2.76871	0.00562783	0.60206
FBgn0016684	986.768	-1.38193	0.503617	-2.74401	0.00606945	0.625699
FBgn0038484	9657.3	-0.745489	0.272105	-2.73971	0.00614929	0.626886
FBgn0260743	1652.43	0.428383	0.156825	2.73159	0.00630293	0.635488
FBgn0050016	374.644	-1.37082	0.504219	-2.7187	0.00655383	0.651643
FBgn0261673	820.347	-1.20705	0.444401	-2.71612	0.00660521	0.651643
FBgn0286508	1026.22	-0.453806	0.16744	-2.71026	0.00672301	0.656208
FBgn0061356	518.552	-1.56082	0.576808	-2.70596	0.00681066	0.656444
FBgn0286042	122.669	-0.760292	0.281261	-2.70315	0.00686851	0.656444
FBgn0011016	3359.03	0.386036	0.143715	2.68613	0.0072286	0.674499
FBgn0026702	161.829	-0.782482	0.29119	-2.68718	0.00720574	0.674499
FBgn0288232	4333.57	0.518204	0.193083	2.68385	0.00727797	0.674499
FBgn0085313	613.611	-1.44533	0.541118	-2.67101	0.0075624	0.69385
FBgn0014000	108.156	-0.836053	0.313715	-2.66501	0.00769864	0.69694
FBgn0038829	2133.16	0.40708	0.152873	2.66286	0.00774799	0.69694
FBgn0035909	2674.27	0.400215	0.15065	2.65659	0.00789355	0.703139
FBgn0028516	446.921	-1.41659	0.534439	-2.65062	0.00803437	0.708802
FBgn0032706	619.176	-1.41018	0.534067	-2.64045	0.00827959	0.723479
FBgn0054043	1230.19	-1.16568	0.442402	-2.63489	0.00841643	0.728498
FBgn0262484	1104	-1.36896	0.521083	-2.62715	0.00861044	0.738325
FBgn0015714	120.101	1.09333	0.416837	2.62291	0.00871817	0.740641
FBgn0039311	3126.37	-1.19119	0.454866	-2.61877	0.00882464	0.742808
FBgn0026755	1072	0.661104	0.254259	2.60012	0.009319	0.771
FBgn0039402	1484.94	-0.383949	0.147684	-2.59981	0.00932763	0.771
FBgn0003515	316.835	-1.45136	0.566575	-2.56164	0.0104178	0.796901
FBgn0026878	31.3771	1.22758	0.479924	2.55787	0.0105315	0.796901
FBgn0027108	2405.08	0.342606	0.133031	2.57538	0.010013	0.796901
FBgn0031547	70.0177	-1.43035	0.560286	-2.55289	0.0106832	0.796901
FBgn0032202	1694.25	-0.57926	0.226048	-2.56255	0.0103905	0.796901
FBgn0034715	600.601	-1.39192	0.544714	-2.55533	0.0106088	0.796901
FBgn0035718	1957.73	0.4288	0.167699	2.55696	0.010559	0.796901
FBgn0039358	3030.54	0.446438	0.174772	2.5544	0.0106371	0.796901
FBgn0039647	237.53	0.719068	0.280221	2.56608	0.0102855	0.796901
FBgn0043806	228.355	-0.982189	0.381695	-2.57323	0.0100754	0.796901
FBgn0045800	408.348	-0.654182	0.254909	-2.56634	0.0102778	0.796901
FBgn0265081	2352.49	-0.748679	0.29044	-2.57774	0.00994477	0.796901
FBgn0031580	9355.42	-0.357359	0.140376	-2.54572	0.0109052	0.804483
FBgn0036316	2364.18	0.453783	0.178376	2.54396	0.0109603	0.804483
FBgn0000046	1327.05	0.594929	0.236262	2.51809	0.0117994	0.807752
FBgn0000047	32.3818	1.70083	0.677529	2.51035	0.0120613	0.807752
FBgn0024995	630.01	-1.23313	0.48665	-2.53391	0.0112798	0.807752
FBgn0031645	3296.11	0.454461	0.180493	2.51788	0.0118063	0.807752
FBgn0033485	1063.12	-0.470221	0.186592	-2.52005	0.0117339	0.807752
FBgn0034493	782.748	-0.681642	0.269961	-2.52497	0.0115709	0.807752
FBgn0035189	1858.77	-0.725477	0.287648	-2.5221	0.0116656	0.807752
FBgn0035282	26.6332	1.39664	0.552219	2.52914	0.0114341	0.807752
FBgn0036043	2624.6	0.610545	0.241351	2.5297	0.011416	0.807752
FBgn0037762	198.879	-0.911255	0.362844	-2.51143	0.0120244	0.807752
FBgn0039787	269.282	-1.5069	0.598014	-2.51983	0.0117411	0.807752
FBgn0052656	4061.5	-1.04114	0.414684	-2.51069	0.0120497	0.807752
FBgn0034047	99.4606	-0.928896	0.370941	-2.50416	0.0122742	0.810184
FBgn0264987	177.397	0.866424	0.345806	2.50552	0.0122272	0.810184
FBgn0036766	61635.9	-0.391287	0.156548	-2.49947	0.0124378	0.81512
FBgn0067783	610.893	-0.470879	0.188715	-2.49518	0.0125893	0.819195
FBgn0010241	8054.99	0.552758	0.222195	2.48772	0.0128565	0.821989
FBgn0030999	6357.18	-1.66614	0.670083	-2.48647	0.0129018	0.821989
FBgn0037683	300.114	-1.16767	0.470073	-2.48403	0.0129906	0.821989
FBgn0053303	1802.08	0.393524	0.158092	2.48922	0.0128025	0.821989
FBgn0032253	2275.71	0.528747	0.213404	2.47768	0.0132239	0.831024
FBgn0001248	15639.5	0.47086	0.190593	2.4705	0.0134924	0.837604
FBgn0036502	377.952	0.485414	0.196524	2.47	0.0135112	0.837604
FBgn0031702	196.714	-1.20724	0.489596	-2.4658	0.0136708	0.841808
FBgn0261361	81.6139	1.04148	0.425997	2.44481	0.014493	0.88649
FBgn0030964	331.382	-0.50566	0.207631	-2.43538	0.0148762	0.894799
FBgn0035933	772.604	-1.32102	0.543456	-2.43078	0.0150663	0.894799
FBgn0039006	1597.68	0.369914	0.151996	2.4337	0.0149452	0.894799
FBgn0052636	74.8335	-0.864461	0.355514	-2.43158	0.015033	0.894799
FBgn0264845	48.2354	1.52781	0.628839	2.42958	0.0151165	0.894799
FBgn0035541	1578.23	-0.482557	0.199283	-2.42147	0.0154579	0.904757
FBgn0050008	401.451	-0.643252	0.265707	-2.4209	0.0154819	0.904757
FBgn0011672	2451.09	0.464389	0.19227	2.4153	0.0157224	0.908547
FBgn0024364	494.351	-0.505933	0.209516	-2.41478	0.0157448	0.908547
FBgn0031010	319.893	-1.49539	0.620646	-2.4094	0.0159787	0.916277
FBgn0036662	733.409	0.381672	0.158679	2.4053	0.0161591	0.920868
FBgn0052068	4233.61	-0.339294	0.141223	-2.40255	0.0162813	0.922104
FBgn0033215	883.544	0.399509	0.166571	2.39844	0.0164652	0.92509
FBgn0040261	193.656	0.967621	0.403701	2.39687	0.0165357	0.92509
FBgn0053281	282.219	-1.45409	0.608303	-2.39041	0.0168297	0.935836
FBgn0004396	1217.92	0.410602	0.172254	2.3837	0.0171394	0.947315
FBgn0032401	151.571	-0.6966	0.2941	-2.36859	0.0178562	0.981024
FBgn0033855	37.6383	3.2796	1.38618	2.36593	0.0179846	0.982195
FBgn0021795	2919.68	0.340301	0.144774	2.35057	0.0187446	0.999893
FBgn0031032	243.494	-0.766709	0.326021	-2.35172	0.018687	0.999893
FBgn0031907	297.589	-0.608654	0.258338	-2.35603	0.0184712	0.999893
FBgn0035252	6245.91	0.390605	0.165916	2.35423	0.018561	0.999893
FBgn0000003	62.2781	0.400953	0.746489	0.537119	0.591186	0.999901
FBgn0000008	66.7931	-0.0788198	0.526951	-0.149577	0.881098	0.999901
FBgn0000014	120.262	0.205027	0.299563	0.68442	0.49371	0.999901
FBgn0000015	71.8975	0.136235	0.441396	0.308646	0.757591	0.999901
FBgn0000017	224.878	-0.0882913	0.269015	-0.328203	0.742758	0.999901
FBgn0000018	232.839	0.353629	0.250949	1.40917	0.158785	0.999901
FBgn0000024	638.389	-0.142515	0.279311	-0.510238	0.609885	0.999901
FBgn0000032	455.002	0.173653	0.204086	0.850878	0.394837	0.999901
FBgn0000042	66409.5	0.277038	0.161678	1.71351	0.0866189	0.999901
FBgn0000043	4028.55	0.0871461	0.14345	0.6075	0.543519	0.999901
FBgn0000044	6955.74	0.399075	0.251655	1.5858	0.112784	0.999901
FBgn0000045	120.925	0.416168	0.660838	0.629758	0.528853	0.999901
FBgn0000052	615.676	-0.248673	0.183569	-1.35465	0.175528	0.999901
FBgn0000053	330.923	-0.215913	0.229751	-0.939769	0.347336	0.999901
FBgn0000055	86.1175	0.0313782	0.332368	0.094408	0.924785	0.999901
FBgn0000057	347.018	0.169043	0.194912	0.86728	0.385789	0.999901
FBgn0000063	33.2623	-0.53767	1.22319	-0.439564	0.660253	0.999901
FBgn0000064	13935.3	0.161901	0.207872	0.778848	0.436069	0.999901
FBgn0000075	22.7962	-0.0248187	0.64013	-0.0387714	0.969073	0.999901
FBgn0000077	244.87	0.0272244	0.224154	0.121454	0.903331	0.999901
FBgn0000078	9982.51	0.116253	0.373103	0.311584	0.755357	0.999901
FBgn0000079	31134	0.182789	0.391033	0.467452	0.640177	0.999901
FBgn0000083	2359.64	-0.137601	0.216703	-0.634978	0.525443	0.999901
FBgn0000084	239.162	-0.14181	0.369035	-0.384271	0.700777	0.999901
FBgn0000097	661.832	0.152303	0.168866	0.901917	0.367101	0.999901
FBgn0000100	30565.3	-0.292738	0.282059	-1.03786	0.299335	0.999901
FBgn0000108	114.552	0.508727	0.280179	1.81572	0.0694128	0.999901
FBgn0000109	409.202	0.223193	0.226231	0.986571	0.323853	0.999901
FBgn0000114	1276.76	-1.1603	1.196	-0.970153	0.33197	0.999901
FBgn0000115	1125.58	-0.0593415	0.192807	-0.307777	0.758252	0.999901
FBgn0000116	37550.5	0.108874	0.265234	0.410482	0.681452	0.999901
FBgn0000117	2713.15	-0.164767	0.198569	-0.82977	0.406669	0.999901
FBgn0000119	400.686	0.029187	0.205647	0.141928	0.887137	0.999901
FBgn0000120	25.3391	-1.28787	0.760729	-1.69294	0.0904665	0.999901
FBgn0000121	20.1896	-1.63205	1.02179	-1.59724	0.110211	0.999901
FBgn0000139	452.221	0.0850299	0.224335	0.37903	0.704665	0.999901
FBgn0000140	157.399	-0.25453	0.876091	-0.290529	0.771412	0.999901
FBgn0000146	110.995	-0.636785	0.784417	-0.811794	0.41691	0.999901
FBgn0000147	79.1875	-0.508777	0.969015	-0.525045	0.599552	0.999901
FBgn0000150	11679.3	0.071905	0.150744	0.477	0.633362	0.999901
FBgn0000152	110.987	-0.00487891	0.280121	-0.0174172	0.986104	0.999901
FBgn0000153	29.5514	-0.0638441	1.19836	-0.0532764	0.957512	0.999901
FBgn0000158	30.3311	-0.112664	1.58226	-0.0712044	0.943235	0.999901
FBgn0000163	800.953	-0.177959	0.180005	-0.988634	0.322842	0.999901
FBgn0000166	107.43	0.622186	1.78912	0.347762	0.728019	0.999901
FBgn0000173	3555.24	0.0666371	0.137848	0.483411	0.628804	0.999901
FBgn0000180	80.8568	0.556368	0.476336	1.16802	0.2428	0.999901
FBgn0000181	11085.3	-0.204306	0.167881	-1.21697	0.223616	0.999901
FBgn0000183	1757.64	0.0526456	0.135695	0.387969	0.698039	0.999901
FBgn0000212	986.885	0.238229	0.217189	1.09688	0.272696	0.999901
FBgn0000221	110.147	0.0320282	0.355978	0.0899725	0.928309	0.999901
FBgn0000227	120.584	1.42496	3.44878	0.413177	0.679477	0.999901
FBgn0000228	854.045	0.426499	0.304646	1.39999	0.161518	0.999901
FBgn0000229	821.274	-0.0122326	0.210713	-0.0580534	0.953706	0.999901
FBgn0000239	1216.54	0.00262832	0.180159	0.0145888	0.98836	0.999901
FBgn0000244	1454.33	-0.231872	0.268154	-0.864699	0.387204	0.999901
FBgn0000246	137.36	0.29962	0.587043	0.510388	0.60978	0.999901
FBgn0000247	459.498	-0.0427959	0.18121	-0.236167	0.813303	0.999901
FBgn0000250	1702.35	0.192022	0.228812	0.839214	0.401349	0.999901
FBgn0000251	1278.23	-0.0261977	0.157628	-0.1662	0.868	0.999901
FBgn0000253	21228.9	0.249612	0.133518	1.8695	0.0615527	0.999901
FBgn0000256	1232.28	-0.262286	0.270789	-0.968598	0.332746	0.999901
FBgn0000257	295.593	-0.367074	0.231141	-1.58809	0.112265	0.999901
FBgn0000259	1913.08	0.0820367	0.199065	0.412109	0.680259	0.999901
FBgn0000261	12263.2	0.166557	0.188699	0.88266	0.37742	0.999901
FBgn0000273	1894.67	0.10508	0.137516	0.76413	0.44479	0.999901
FBgn0000283	1237.14	0.153278	0.198237	0.773208	0.439399	0.999901
FBgn0000286	742.453	-0.247938	0.212967	-1.16421	0.244339	0.999901
FBgn0000289	1054.11	0.0184104	0.149015	0.123547	0.901674	0.999901
FBgn0000299	227.277	-0.25378	0.284194	-0.892983	0.371866	0.999901
FBgn0000307	511.561	0.365599	0.307078	1.19058	0.23382	0.999901
FBgn0000308	12750.7	-0.0720036	0.124244	-0.579534	0.562229	0.999901
FBgn0000316	729.026	0.237065	0.226762	1.04544	0.295822	0.999901
FBgn0000317	433.729	0.403312	0.182139	2.21431	0.0268075	0.999901
FBgn0000318	4892.8	-0.131311	0.212461	-0.61805	0.536542	0.999901
FBgn0000319	4986.51	0.107752	0.131838	0.817309	0.413752	0.999901
FBgn0000326	635.791	0.232323	0.205175	1.13232	0.257501	0.999901
FBgn0000330	367.62	-0.00958615	0.187243	-0.0511965	0.959169	0.999901
FBgn0000339	2104.37	-0.238037	0.237087	-1.00401	0.315375	0.999901
FBgn0000346	36.1822	0.10259	0.723565	0.141784	0.887251	0.999901
FBgn0000351	65.4079	-0.670782	1.04291	-0.643182	0.520106	0.999901
FBgn0000352	225.829	0.380114	0.420132	0.904748	0.365599	0.999901
FBgn0000355	5948.08	0.175029	1.54037	0.113628	0.909533	0.999901
FBgn0000356	238.834	-0.119725	1.55674	-0.0769076	0.938697	0.999901
FBgn0000357	587.07	0.393973	1.26039	0.312582	0.754599	0.999901
FBgn0000358	337.798	0.23304	1.18108	0.19731	0.843585	0.999901
FBgn0000359	375.515	-1.16817	1.27001	-0.919816	0.357669	0.999901
FBgn0000360	416.025	-0.812459	1.32386	-0.613705	0.539411	0.999901
FBgn0000370	3821.32	-0.0052477	0.160508	-0.0326943	0.973918	0.999901
FBgn0000376	211.896	0.028539	0.379856	0.075131	0.94011	0.999901
FBgn0000377	505.863	0.0420144	0.188862	0.222462	0.823955	0.999901
FBgn0000382	807.206	-0.0160882	0.155279	-0.103608	0.91748	0.999901
FBgn0000384	555.79	0.0783823	0.21314	0.367751	0.713059	0.999901
FBgn0000394	117.211	-0.0312994	0.300678	-0.104096	0.917093	0.999901
FBgn0000395	174.749	0.268196	0.233431	1.14893	0.250586	0.999901
FBgn0000404	1387.94	-0.113613	1.18476	-0.0958959	0.923603	0.999901
FBgn0000405	1916.71	-0.444108	1.26143	-0.352068	0.724787	0.999901
FBgn0000406	675.389	-0.283916	0.366949	-0.77372	0.439096	0.999901
FBgn0000411	65.0364	0.844741	0.942623	0.89616	0.370168	0.999901
FBgn0000412	1648.9	0.248836	0.210171	1.18397	0.236425	0.999901
FBgn0000414	247.017	0.0345952	0.253497	0.136472	0.891448	0.999901
FBgn0000416	28875.5	0.0320351	0.15732	0.20363	0.838643	0.999901
FBgn0000422	147.055	0.36715	0.453963	0.808767	0.418649	0.999901
FBgn0000426	327.306	0.0130004	0.250008	0.0519999	0.958529	0.999901
FBgn0000427	284.742	-0.519395	1.47714	-0.351621	0.725123	0.999901
FBgn0000442	63.9862	0.138558	0.41706	0.332226	0.739718	0.999901
FBgn0000447	799.021	0.150144	0.168163	0.892852	0.371937	0.999901
FBgn0000451	73.327	-0.100181	0.620825	-0.161367	0.871804	0.999901
FBgn0000454	5528.39	0.203445	0.14421	1.41076	0.158317	0.999901
FBgn0000455	4086.81	-0.158029	0.217226	-0.727488	0.466927	0.999901
FBgn0000459	71.2478	0.105409	0.353116	0.298512	0.765313	0.999901
FBgn0000463	341.63	0.036921	0.39615	0.0931996	0.925745	0.999901
FBgn0000464	53.0095	-0.203046	0.39109	-0.51918	0.603635	0.999901
FBgn0000473	12498.3	0.161365	0.288741	0.558857	0.57626	0.999901
FBgn0000477	241.99	0.109212	0.251314	0.434563	0.66388	0.999901
FBgn0000479	2726.92	0.217757	0.146076	1.49071	0.136037	0.999901
FBgn0000482	240.023	-0.299004	0.263724	-1.13378	0.256888	0.999901
FBgn0000489	556.159	0.159481	0.264322	0.60336	0.546269	0.999901
FBgn0000490	339.458	0.0766962	0.243031	0.315581	0.75232	0.999901
FBgn0000499	341.247	-0.00030826	0.197544	-0.00156046	0.998755	0.999901
FBgn0000504	569.185	0.00317101	0.338901	0.00935675	0.992535	0.999901
FBgn0000520	210.451	-0.435858	0.257692	-1.69139	0.0907621	0.999901
FBgn0000524	308.231	-0.103862	0.427496	-0.242955	0.80804	0.999901
FBgn0000533	83.5746	-0.282647	0.442615	-0.638585	0.523093	0.999901
FBgn0000536	2532.76	0.0589235	0.188098	0.313261	0.754083	0.999901
FBgn0000541	1180	0.128157	0.280519	0.456858	0.647773	0.999901
FBgn0000542	20.4773	0.584577	0.73393	0.796503	0.42574	0.999901
FBgn0000543	267.716	-0.110246	0.210672	-0.523306	0.600761	0.999901
FBgn0000546	312.802	-0.0806123	0.236329	-0.341101	0.733027	0.999901
FBgn0000547	424.711	0.157681	0.348596	0.452332	0.65103	0.999901
FBgn0000557	79.1019	0.342822	0.617186	0.555459	0.578581	0.999901
FBgn0000559	77805.4	0.111137	0.159908	0.695002	0.487054	0.999901
FBgn0000562	1436.96	0.0246635	0.166892	0.147781	0.882515	0.999901
FBgn0000565	8615.12	-0.408075	0.192966	-2.11475	0.0344512	0.999901
FBgn0000566	2482.75	0.0596338	0.198013	0.30116	0.763292	0.999901
FBgn0000567	201.072	-0.0514056	0.257448	-0.199674	0.841735	0.999901
FBgn0000568	944.107	-0.038206	0.219713	-0.173891	0.861951	0.999901
FBgn0000575	1361.27	0.300796	0.218239	1.37829	0.168113	0.999901
FBgn0000578	367.869	-0.0855232	0.174391	-0.490409	0.623844	0.999901
FBgn0000579	7502.86	0.0197984	0.167973	0.117867	0.906173	0.999901
FBgn0000581	748.032	-0.122022	0.168162	-0.725622	0.46807	0.999901
FBgn0000588	84.8153	-0.0795279	0.651857	-0.122002	0.902897	0.999901
FBgn0000592	543.767	0.422345	0.421304	1.00247	0.316117	0.999901
FBgn0000611	2094.75	-0.0567582	0.145695	-0.389569	0.696856	0.999901
FBgn0000615	559.449	-0.192044	0.608341	-0.315684	0.752242	0.999901
FBgn0000617	254.317	-0.188165	0.226921	-0.829208	0.406987	0.999901
FBgn0000618	174.033	-0.285145	0.321907	-0.885799	0.375726	0.999901
FBgn0000629	437.489	-0.181132	0.203035	-0.892124	0.372326	0.999901
FBgn0000633	18.3315	0.374518	0.636922	0.588013	0.556524	0.999901
FBgn0000635	1001.79	-0.0859126	0.156806	-0.54789	0.583767	0.999901
FBgn0000636	659.132	-0.0147311	0.179634	-0.082006	0.934642	0.999901
FBgn0000644	23.6489	-0.509006	0.675536	-0.753485	0.451158	0.999901
FBgn0000659	847.307	0.0266257	0.182939	0.145544	0.884282	0.999901
FBgn0000662	770.918	0.110096	0.158124	0.696268	0.486261	0.999901
FBgn0000667	722.967	-0.0257857	0.221595	-0.116364	0.907364	0.999901
FBgn0000709	880.921	-0.155685	0.19938	-0.780841	0.434896	0.999901
FBgn0000711	1641.64	0.170503	0.137866	1.23673	0.216188	0.999901
FBgn0000719	324.655	-0.125876	0.223185	-0.564001	0.572754	0.999901
FBgn0000721	1835.48	0.228548	0.138812	1.64647	0.0996679	0.999901
FBgn0000723	1091.19	0.0747889	0.198687	0.376417	0.706607	0.999901
FBgn0000810	263.118	0.0787258	0.213239	0.369191	0.711985	0.999901
FBgn0000826	57.775	-0.0381426	1.01744	-0.0374888	0.970095	0.999901
FBgn0000927	113.499	-0.835078	1.04912	-0.795983	0.426042	0.999901
FBgn0000964	45.819	-0.321639	0.958501	-0.335564	0.737199	0.999901
FBgn0000996	307.038	0.217717	0.531313	0.409772	0.681973	0.999901
FBgn0001078	1001.09	-0.153359	0.166223	-0.922609	0.356211	0.999901
FBgn0001079	189.641	0.200594	0.294486	0.681167	0.495766	0.999901
FBgn0001084	88.6641	0.158491	0.348156	0.455231	0.648943	0.999901
FBgn0001085	125.33	0.141159	0.267931	0.526849	0.598299	0.999901
FBgn0001086	178.826	1.22539	0.851874	1.43846	0.150302	0.999901
FBgn0001087	414.581	-0.021286	0.227723	-0.093473	0.925528	0.999901
FBgn0001089	3691.37	0.233984	0.222506	1.05159	0.292989	0.999901
FBgn0001090	132.343	0.946658	0.570542	1.65923	0.0970703	0.999901
FBgn0001091	4973.15	-0.0379073	0.220852	-0.171641	0.863719	0.999901
FBgn0001092	10875.6	0.101338	0.112884	0.897717	0.369336	0.999901
FBgn0001098	3037.72	0.28208	0.245825	1.14748	0.251182	0.999901
FBgn0001099	17.0032	-0.252691	0.629558	-0.401379	0.688141	0.999901
FBgn0001104	1553.16	-0.00414748	0.140905	-0.0294346	0.976518	0.999901
FBgn0001105	5904.9	-0.0554705	0.138542	-0.400388	0.688871	0.999901
FBgn0001108	1143.85	-0.0494176	0.150898	-0.327489	0.743298	0.999901
FBgn0001112	21.6322	0.867763	0.682245	1.27192	0.203401	0.999901
FBgn0001114	188.534	-0.328733	0.442321	-0.743198	0.457362	0.999901
FBgn0001120	332.751	-1.26185	1.3608	-0.927284	0.353779	0.999901
FBgn0001122	858.179	0.396736	0.223995	1.77119	0.0765295	0.999901
FBgn0001123	989.016	-0.0927391	0.203132	-0.456547	0.647997	0.999901
FBgn0001124	4378.66	0.03572	0.158651	0.225148	0.821864	0.999901
FBgn0001125	3614.65	-0.0153863	0.136219	-0.112952	0.910069	0.999901
FBgn0001128	9417.38	-0.110633	0.161089	-0.68678	0.492221	0.999901
FBgn0001133	307.847	-0.0812247	0.202443	-0.401223	0.688256	0.999901
FBgn0001134	33.1622	0.0466864	0.471364	0.0990453	0.921102	0.999901
FBgn0001137	101.462	0.228303	0.330042	0.691739	0.489101	0.999901
FBgn0001139	1072.41	-0.00427715	0.138959	-0.0307798	0.975445	0.999901
FBgn0001142	2172.21	-0.355897	0.172596	-2.06202	0.0392057	0.999901
FBgn0001145	12423.9	0.326368	0.1789	1.8243	0.0681069	0.999901
FBgn0001149	12525.4	-0.0393068	0.192985	-0.203678	0.838605	0.999901
FBgn0001150	31.5377	0.623773	1.00359	0.621541	0.534244	0.999901
FBgn0001168	2228.14	-0.0117398	0.179201	-0.0655116	0.947767	0.999901
FBgn0001169	357.216	0.0333215	0.272602	0.122235	0.902713	0.999901
FBgn0001170	72.1933	-0.0586114	0.490927	-0.119389	0.904967	0.999901
FBgn0001174	69.6978	1.60361	3.41995	0.468898	0.639142	0.999901
FBgn0001179	358.783	0.234732	0.236086	0.994264	0.320094	0.999901
FBgn0001180	184.85	0.466389	0.565577	0.824625	0.409584	0.999901
FBgn0001185	281.884	-0.0599672	0.216969	-0.276386	0.782252	0.999901
FBgn0001186	4526.39	0.0459966	0.158447	0.290296	0.77159	0.999901
FBgn0001187	1599.78	-0.137286	0.170767	-0.80394	0.421432	0.999901
FBgn0001189	851.508	-0.0179953	0.231418	-0.0777611	0.938018	0.999901
FBgn0001197	1861.94	0.296284	0.299866	0.988056	0.323125	0.999901
FBgn0001202	631.347	0.157396	0.178142	0.883541	0.376944	0.999901
FBgn0001206	123.162	0.106574	0.445826	0.239048	0.811068	0.999901
FBgn0001208	160.01	-0.259692	0.432803	-0.600024	0.54849	0.999901
FBgn0001215	3232.74	0.127208	0.175799	0.723596	0.469314	0.999901
FBgn0001216	38.2232	0.389634	0.796426	0.489228	0.62468	0.999901
FBgn0001217	46.5685	0.121732	0.520671	0.233799	0.815141	0.999901
FBgn0001218	17067.5	0.119795	0.225104	0.532175	0.594605	0.999901
FBgn0001220	3982.97	-0.00442072	0.129139	-0.0342321	0.972692	0.999901
FBgn0001222	918.627	0.0328368	0.238622	0.13761	0.890548	0.999901
FBgn0001224	63.8486	-0.130469	0.787177	-0.165743	0.86836	0.999901
FBgn0001225	1130.39	-1.45074	1.14624	-1.26565	0.205637	0.999901
FBgn0001226	765.059	-0.711957	1.24827	-0.570357	0.568436	0.999901
FBgn0001230	85.8584	0.0780475	0.494789	0.157739	0.874662	0.999901
FBgn0001233	23916.5	-0.109872	0.341875	-0.321381	0.747922	0.999901
FBgn0001234	3224.2	-0.193697	0.204273	-0.948225	0.343015	0.999901
FBgn0001235	1250.5	0.203274	0.174908	1.16217	0.245165	0.999901
FBgn0001247	1045.89	0.0634975	0.151217	0.41991	0.674551	0.999901
FBgn0001250	336.852	0.117314	0.221614	0.529364	0.596553	0.999901
FBgn0001255	16.807	-0.271425	0.821816	-0.330275	0.741192	0.999901
FBgn0001257	326.798	0.0756911	0.221833	0.341207	0.732948	0.999901
FBgn0001258	1048	0.102247	0.345341	0.296075	0.767172	0.999901
FBgn0001259	16.7383	0.417044	0.681226	0.612196	0.540408	0.999901
FBgn0001276	134.883	0.271002	0.277423	0.976856	0.32864	0.999901
FBgn0001280	582.03	0.163043	0.164703	0.989925	0.322211	0.999901
FBgn0001285	7418.45	0.631191	0.283254	2.22836	0.0258568	0.999901
FBgn0001291	1195.6	-0.0707622	0.203343	-0.347995	0.727844	0.999901
FBgn0001296	589.173	-0.278763	0.266478	-1.0461	0.295513	0.999901
FBgn0001297	1972.85	-0.173045	0.265627	-0.651458	0.514751	0.999901
FBgn0001301	341.942	-0.0995162	0.196531	-0.506364	0.612601	0.999901
FBgn0001308	2674.49	-0.309039	0.212321	-1.45553	0.145523	0.999901
FBgn0001316	2354.47	0.132746	0.234499	0.566083	0.571337	0.999901
FBgn0001320	69.7211	0.87292	0.403977	2.16081	0.0307097	0.999901
FBgn0001323	109.72	0.520048	0.367642	1.41455	0.157201	0.999901
FBgn0001324	324.645	-0.248246	0.246149	-1.00852	0.313205	0.999901
FBgn0001325	23.9911	1.70675	3.40489	0.501265	0.616185	0.999901
FBgn0001330	288.448	-0.278286	0.235327	-1.18255	0.236988	0.999901
FBgn0001341	451.105	0.0609649	0.262069	0.23263	0.816049	0.999901
FBgn0001404	3752.75	0.236509	0.178777	1.32293	0.185858	0.999901
FBgn0001491	521.778	-0.190461	0.213316	-0.892862	0.371931	0.999901
FBgn0001565	1149.42	-0.0964221	0.200356	-0.481253	0.630336	0.999901
FBgn0001612	200.681	0.228773	0.49061	0.466304	0.640998	0.999901
FBgn0001624	908.623	0.121511	0.164202	0.74001	0.459294	0.999901
FBgn0001941	6617.62	0.0669211	0.187799	0.356344	0.721583	0.999901
FBgn0001942	27328.3	0.0937257	0.140313	0.667973	0.504151	0.999901
FBgn0001961	3062.96	-0.24298	0.258655	-0.939398	0.347526	0.999901
FBgn0001965	371.426	-0.180303	0.203918	-0.884193	0.376592	0.999901
FBgn0001970	17.8821	-0.0328949	0.601398	-0.0546973	0.95638	0.999901
FBgn0001977	935.468	-0.114511	0.180872	-0.633104	0.526666	0.999901
FBgn0001978	1113	-0.18089	0.145931	-1.23956	0.215139	0.999901
FBgn0001986	532.942	-0.0210993	0.193727	-0.108913	0.913272	0.999901
FBgn0001987	1449.93	-0.22166	0.232702	-0.952549	0.340818	0.999901
FBgn0001989	1986.84	0.00631544	0.273992	0.0230498	0.981611	0.999901
FBgn0001990	219.21	0.0779068	0.293699	0.265261	0.790809	0.999901
FBgn0001991	174.737	-0.0370701	0.242568	-0.152824	0.878537	0.999901
FBgn0001994	934.877	-0.163156	0.176389	-0.924977	0.354978	0.999901
FBgn0001995	628.298	0.0796898	0.214572	0.37139	0.710347	0.999901
FBgn0002021	530.2	0.0303652	0.175383	0.173136	0.862545	0.999901
FBgn0002022	1787.98	0.27388	0.140041	1.95572	0.0504983	0.999901
FBgn0002023	140.127	0.0515985	0.262449	0.196604	0.844138	0.999901
FBgn0002031	2925.1	0.113763	0.162263	0.701103	0.483239	0.999901
FBgn0002036	174.233	0.040931	0.30538	0.134033	0.893377	0.999901
FBgn0002044	1222.53	-0.0147998	0.147456	-0.100368	0.920052	0.999901
FBgn0002069	2203.96	0.134314	0.130999	1.0253	0.305221	0.999901
FBgn0002121	6897.16	-0.23129	0.169119	-1.36762	0.171431	0.999901
FBgn0002174	652.45	-0.216828	0.304407	-0.712296	0.476281	0.999901
FBgn0002183	831.023	-0.265604	0.245133	-1.08351	0.278582	0.999901
FBgn0002283	353.826	-0.151909	0.334183	-0.454569	0.649419	0.999901
FBgn0002284	1844.14	0.311393	0.158969	1.95883	0.0501323	0.999901
FBgn0002306	61.3388	0.167038	0.421824	0.39599	0.692113	0.999901
FBgn0002354	278.862	-0.142957	0.201238	-0.710388	0.477464	0.999901
FBgn0002413	1578.09	-0.0903368	0.188724	-0.478671	0.632173	0.999901
FBgn0002431	1790.68	-0.0163523	0.133368	-0.122611	0.902415	0.999901
FBgn0002441	455.818	-0.11196	0.175626	-0.637493	0.523803	0.999901
FBgn0002466	111.903	0.609433	0.740308	0.823215	0.410386	0.999901
FBgn0002521	685.219	-0.101587	0.216481	-0.469263	0.638882	0.999901
FBgn0002522	237.912	-0.0615466	0.353744	-0.173986	0.861876	0.999901
FBgn0002524	2065.96	0.0361246	0.130743	0.276302	0.782316	0.999901
FBgn0002525	676.062	0.127546	0.31853	0.40042	0.688847	0.999901
FBgn0002526	463.128	0.0481222	0.266171	0.180794	0.856529	0.999901
FBgn0002542	236.491	-0.270308	0.626367	-0.431549	0.666069	0.999901
FBgn0002543	29.5248	0.0285806	0.59595	0.047958	0.96175	0.999901
FBgn0002552	260.151	-0.00783383	0.251582	-0.0311383	0.975159	0.999901
FBgn0002566	923.481	-0.0244833	0.167837	-0.145876	0.88402	0.999901
FBgn0002567	2334.62	0.240175	0.188422	1.27467	0.202428	0.999901
FBgn0002569	8048.15	-0.0240771	0.222977	-0.10798	0.914011	0.999901
FBgn0002570	120177	0.140105	0.227972	0.61457	0.538839	0.999901
FBgn0002571	2968.27	0.114059	0.267435	0.426493	0.669748	0.999901
FBgn0002577	16.1845	-0.175648	0.683188	-0.2571	0.797102	0.999901
FBgn0002578	4459.33	-0.0345598	0.158267	-0.218363	0.827146	0.999901
FBgn0002579	27172	-0.142118	0.165107	-0.860765	0.389367	0.999901
FBgn0002590	32703.6	0.0988062	0.137662	0.717747	0.472913	0.999901
FBgn0002593	62844.1	-0.227062	0.183809	-1.23531	0.216714	0.999901
FBgn0002609	389.577	-0.117729	0.307138	-0.383309	0.701491	0.999901
FBgn0002622	31653.3	-0.0735527	0.17035	-0.431774	0.665905	0.999901
FBgn0002626	34984.2	0.0331702	0.149725	0.221541	0.824671	0.999901
FBgn0002638	917.217	0.188766	0.313549	0.602031	0.547153	0.999901
FBgn0002641	828.926	0.0112306	0.148682	0.0755346	0.939789	0.999901
FBgn0002643	219.388	-0.159434	0.253765	-0.628274	0.529824	0.999901
FBgn0002645	2200.43	-0.121894	0.131646	-0.925923	0.354486	0.999901
FBgn0002673	155.122	0.620883	0.897912	0.691474	0.489268	0.999901
FBgn0002707	127.971	-0.154979	0.305529	-0.507246	0.611982	0.999901
FBgn0002715	51.0917	0.670596	0.688474	0.974033	0.33004	0.999901
FBgn0002716	38.1575	-0.311371	0.46161	-0.674534	0.499972	0.999901
FBgn0002719	5799.9	-0.226167	0.182943	-1.23627	0.21636	0.999901
FBgn0002723	379.602	-0.105106	0.195537	-0.537526	0.590904	0.999901
FBgn0002732	67.398	-0.247315	0.377301	-0.655485	0.512156	0.999901
FBgn0002733	237.492	-0.0637453	0.274092	-0.232569	0.816096	0.999901
FBgn0002736	522.353	0.0672915	0.193985	0.346889	0.728674	0.999901
FBgn0002772	2948.67	0.235957	0.245447	0.961335	0.336384	0.999901
FBgn0002773	7157.36	0.137581	0.230491	0.596901	0.550573	0.999901
FBgn0002774	513.279	-0.0226686	0.171779	-0.131964	0.895013	0.999901
FBgn0002775	263.021	0.0103796	0.356031	0.0291536	0.976742	0.999901
FBgn0002778	272.225	0.0048607	0.46736	0.0104003	0.991702	0.999901
FBgn0002780	6101.26	0.0161787	0.221186	0.0731453	0.941691	0.999901
FBgn0002781	879.41	-0.13919	0.235959	-0.589892	0.555263	0.999901
FBgn0002783	799.276	0.0409996	0.196404	0.208752	0.834642	0.999901
FBgn0002787	1685.17	0.127557	0.134182	0.950623	0.341796	0.999901
FBgn0002789	3800.85	0.0365317	0.256454	0.142449	0.886725	0.999901
FBgn0002791	269.588	0.163809	0.304732	0.537551	0.590887	0.999901
FBgn0002868	27391.1	-0.25675	0.208098	-1.2338	0.217279	0.999901
FBgn0002872	127.326	0.575553	0.601951	0.956146	0.338998	0.999901
FBgn0002878	92.8181	-0.438662	0.580817	-0.755251	0.450098	0.999901
FBgn0002887	154.022	0.0244513	0.410915	0.0595046	0.95255	0.999901
FBgn0002891	105.687	-0.326717	0.322465	-1.01319	0.310971	0.999901
FBgn0002899	72.2161	0.0953493	0.725683	0.131393	0.895465	0.999901
FBgn0002901	121.645	0.0985134	0.540514	0.182259	0.85538	0.999901
FBgn0002905	103.311	-0.167305	0.292942	-0.571121	0.567918	0.999901
FBgn0002906	97.3823	0.153671	0.751687	0.204435	0.838013	0.999901
FBgn0002921	6332.66	0.133949	0.142709	0.938616	0.347928	0.999901
FBgn0002924	124.042	0.294518	0.562022	0.524033	0.600255	0.999901
FBgn0002926	27.8005	1.42837	1.54467	0.924707	0.355119	0.999901
FBgn0002930	149.902	-0.717667	0.526561	-1.36293	0.172904	0.999901
FBgn0002931	37.3292	0.446565	0.446807	0.999458	0.317573	0.999901
FBgn0002932	737.683	-0.0738516	0.178386	-0.413999	0.678875	0.999901
FBgn0002939	2890.54	0.150793	0.24028	0.627575	0.530283	0.999901
FBgn0002940	99.2236	-1.10198	0.691826	-1.59285	0.111193	0.999901
FBgn0002945	106.913	-0.0653463	0.320198	-0.204081	0.83829	0.999901
FBgn0002948	111.48	-0.650342	0.943089	-0.689587	0.490454	0.999901
FBgn0002962	380.334	-1.03259	1.54401	-0.668769	0.503643	0.999901
FBgn0002973	1041.57	-0.115554	0.157731	-0.732603	0.4638	0.999901
FBgn0002985	1193.1	0.215371	0.264663	0.813755	0.415785	0.999901
FBgn0002989	79.1101	0.11695	0.514954	0.227108	0.82034	0.999901
FBgn0003008	238.108	-0.224547	0.244627	-0.917919	0.358661	0.999901
FBgn0003015	400.201	-2.03117	1.50741	-1.34746	0.177833	0.999901
FBgn0003016	289.132	0.125537	0.297779	0.421579	0.673332	0.999901
FBgn0003023	264.526	-0.524714	1.25675	-0.417518	0.6763	0.999901
FBgn0003028	290.628	-1.16215	1.14723	-1.01301	0.311056	0.999901
FBgn0003041	288.154	-0.120411	0.398788	-0.301942	0.762696	0.999901
FBgn0003042	139.552	-0.157593	0.361935	-0.435418	0.663259	0.999901
FBgn0003044	349.849	-0.101877	0.418915	-0.243193	0.807856	0.999901
FBgn0003046	86.2407	2.70104	1.90933	1.41465	0.157171	0.999901
FBgn0003048	461.154	-0.045801	0.220993	-0.207251	0.835814	0.999901
FBgn0003053	3806.4	0.304853	0.169055	1.80328	0.0713441	0.999901
FBgn0003068	73.9994	-0.322599	0.548928	-0.587689	0.556741	0.999901
FBgn0003071	1289.78	-0.244054	0.185712	-1.31415	0.188795	0.999901
FBgn0003074	3405.56	-0.180604	0.195776	-0.922502	0.356267	0.999901
FBgn0003076	2627.92	-0.210917	0.180735	-1.167	0.243211	0.999901
FBgn0003079	420.528	0.0198166	0.193814	0.102246	0.918562	0.999901
FBgn0003082	54.9196	0.376953	0.545286	0.691294	0.489381	0.999901
FBgn0003087	260.161	0.351131	1.44233	0.243447	0.807659	0.999901
FBgn0003090	17.4919	-0.34822	0.67107	-0.518902	0.603829	0.999901
FBgn0003091	75.1597	-0.0243744	0.34335	-0.0709901	0.943406	0.999901
FBgn0003093	1055.97	0.192206	0.208787	0.920584	0.357268	0.999901
FBgn0003114	76.9523	-0.820828	1.16889	-0.702226	0.482538	0.999901
FBgn0003116	258.744	-0.0295698	0.21736	-0.136041	0.891789	0.999901
FBgn0003118	573.97	-0.123611	0.235559	-0.524758	0.599752	0.999901
FBgn0003124	497.596	0.167969	1.08141	0.155324	0.876566	0.999901
FBgn0003129	19.8937	1.12362	0.785227	1.43094	0.152446	0.999901
FBgn0003134	1081.84	0.113478	0.197091	0.575765	0.564774	0.999901
FBgn0003137	721.68	0.0271915	0.299734	0.090719	0.927716	0.999901
FBgn0003139	808.827	0.158334	0.182451	0.867815	0.385496	0.999901
FBgn0003141	446.949	0.288736	0.195963	1.47342	0.140637	0.999901
FBgn0003149	3180.29	-0.020153	0.296592	-0.0679484	0.945827	0.999901
FBgn0003159	2161.91	-0.10443	0.209271	-0.499015	0.617769	0.999901
FBgn0003162	71.6523	-0.104779	0.390385	-0.268398	0.788393	0.999901
FBgn0003165	1033.66	0.0795631	0.246068	0.323338	0.74644	0.999901
FBgn0003169	1121.26	-0.00792519	0.158591	-0.0499724	0.960144	0.999901
FBgn0003175	825.992	-0.140616	0.229512	-0.612675	0.540091	0.999901
FBgn0003187	104.86	-1.01499	0.871256	-1.16498	0.244029	0.999901
FBgn0003205	1449.05	0.00122173	0.143576	0.00850927	0.993211	0.999901
FBgn0003206	632.992	0.19846	0.16809	1.18068	0.237731	0.999901
FBgn0003209	1073.36	-0.0537514	0.240255	-0.223727	0.82297	0.999901
FBgn0003210	702.284	0.119375	0.218308	0.54682	0.584502	0.999901
FBgn0003218	464.538	-0.323088	0.257539	-1.25452	0.209652	0.999901
FBgn0003227	22.5394	-0.409628	0.730263	-0.560933	0.574843	0.999901
FBgn0003231	11232.7	-0.0958282	0.184425	-0.519604	0.60334	0.999901
FBgn0003256	1708.7	-0.197742	0.160516	-1.23192	0.21798	0.999901
FBgn0003257	471.807	-0.179729	0.254666	-0.705742	0.480348	0.999901
FBgn0003261	8609.77	-0.346544	0.176803	-1.96006	0.0499892	0.999901
FBgn0003268	85.0724	0.165225	0.599776	0.275477	0.78295	0.999901
FBgn0003274	42653.2	-0.311702	0.206987	-1.5059	0.132092	0.999901
FBgn0003275	699.863	-0.286107	0.187058	-1.52951	0.126138	0.999901
FBgn0003277	996.988	0.0281252	0.148146	0.189848	0.849428	0.999901
FBgn0003278	504.138	-0.12156	0.201329	-0.603787	0.545985	0.999901
FBgn0003279	31531.2	-0.30364	0.347724	-0.873222	0.382542	0.999901
FBgn0003285	28.318	-0.131105	0.81059	-0.16174	0.871511	0.999901
FBgn0003292	36.4336	-1.17322	1.11216	-1.0549	0.291473	0.999901
FBgn0003301	345.372	-0.00544585	0.197909	-0.027517	0.978047	0.999901
FBgn0003302	101.177	0.110831	0.317184	0.349421	0.726773	0.999901
FBgn0003308	787.495	-0.099363	0.226997	-0.437728	0.661583	0.999901
FBgn0003310	295.18	-0.0280009	0.314848	-0.0889348	0.929134	0.999901
FBgn0003317	545.782	0.0474652	0.191515	0.247841	0.804258	0.999901
FBgn0003321	1129.16	0.0134039	0.174458	0.0768317	0.938757	0.999901
FBgn0003330	240.693	-0.218131	0.245828	-0.88733	0.374901	0.999901
FBgn0003334	497.376	-0.0866236	0.285994	-0.302886	0.761977	0.999901
FBgn0003345	1390.21	-0.0346459	0.183878	-0.188417	0.85055	0.999901
FBgn0003346	480.221	0.512944	0.348011	1.47393	0.1405	0.999901
FBgn0003353	28.0588	0.0983201	0.495101	0.198586	0.842587	0.999901
FBgn0003356	148289	0.132288	0.287035	0.460879	0.644886	0.999901
FBgn0003357	83841.9	0.22666	0.29249	0.774931	0.43838	0.999901
FBgn0003358	5771.06	0.491377	0.229021	2.14555	0.0319085	0.999901
FBgn0003360	27896	0.290327	0.158138	1.83591	0.0663714	0.999901
FBgn0003366	31.0362	-0.439186	0.530481	-0.827901	0.407727	0.999901
FBgn0003371	1473.86	-0.114675	0.168008	-0.682557	0.494887	0.999901
FBgn0003380	155.273	0.311462	0.312579	0.996426	0.319043	0.999901
FBgn0003386	248.254	-0.0754056	0.334535	-0.225404	0.821665	0.999901
FBgn0003390	207.401	0.415323	0.404098	1.02778	0.304055	0.999901
FBgn0003391	691.679	0.137168	0.161128	0.851299	0.394603	0.999901
FBgn0003392	1683.16	-0.00433465	0.135942	-0.031886	0.974563	0.999901
FBgn0003396	1000.57	0.124134	0.214264	0.57935	0.562353	0.999901
FBgn0003401	58.6104	-0.710933	0.936235	-0.759354	0.447641	0.999901
FBgn0003410	494.861	0.130743	0.284921	0.458876	0.646323	0.999901
FBgn0003415	662.063	-0.0693966	0.3117	-0.222639	0.823816	0.999901
FBgn0003416	649.939	-0.0799765	0.230349	-0.347198	0.728443	0.999901
FBgn0003423	355.701	-0.0765138	0.357651	-0.213934	0.830598	0.999901
FBgn0003429	523.898	-0.301129	0.220009	-1.36871	0.17109	0.999901
FBgn0003435	204.639	0.060892	0.219562	0.277334	0.781524	0.999901
FBgn0003444	223.164	0.254654	0.388548	0.6554	0.51221	0.999901
FBgn0003447	289.401	0.296496	0.4545	0.652357	0.514171	0.999901
FBgn0003449	706.429	-0.0568453	0.169032	-0.336299	0.736646	0.999901
FBgn0003459	267.691	0.177327	0.276475	0.641384	0.521273	0.999901
FBgn0003460	15.3304	0.15543	0.678787	0.228981	0.818883	0.999901
FBgn0003462	19979.1	-0.00763461	0.202652	-0.0376735	0.969948	0.999901
FBgn0003463	238.07	0.372372	0.234177	1.59014	0.111804	0.999901
FBgn0003464	698.808	-0.594592	0.259943	-2.28739	0.0221732	0.999901
FBgn0003475	1414.49	-0.201505	0.157544	-1.27904	0.200883	0.999901
FBgn0003479	173.536	-0.0640567	0.264455	-0.242221	0.808609	0.999901
FBgn0003480	44.6879	0.113151	0.623547	0.181463	0.856004	0.999901
FBgn0003482	49.1197	0.217526	0.525623	0.413845	0.678988	0.999901
FBgn0003483	97.4454	0.0919537	1.10683	0.0830784	0.933789	0.999901
FBgn0003486	26.549	0.766014	0.74709	1.02533	0.305207	0.999901
FBgn0003495	105.554	-0.0530164	0.58056	-0.0913194	0.927239	0.999901
FBgn0003502	531.812	0.269608	0.323468	0.833492	0.404567	0.999901
FBgn0003507	270.956	0.206136	0.273758	0.752989	0.451457	0.999901
FBgn0003512	372.363	-0.292962	0.268093	-1.09276	0.274499	0.999901
FBgn0003514	3703.79	-0.0278114	0.157188	-0.17693	0.859563	0.999901
FBgn0003517	36073	-0.111295	0.24802	-0.448735	0.653623	0.999901
FBgn0003520	677.604	0.0497752	0.221223	0.225	0.821979	0.999901
FBgn0003525	331.078	-0.180441	1.20756	-0.149427	0.881217	0.999901
FBgn0003527	20.0277	-0.890065	1.26301	-0.704717	0.480987	0.999901
FBgn0003545	95.117	0.113607	0.950538	0.119518	0.904865	0.999901
FBgn0003557	2988.11	-0.16577	0.178548	-0.928437	0.353181	0.999901
FBgn0003559	476.126	0.0112572	0.188739	0.0596442	0.952439	0.999901
FBgn0003567	553.085	0.461641	0.236255	1.95399	0.0507018	0.999901
FBgn0003575	678.159	0.000389952	0.188866	0.00206471	0.998353	0.999901
FBgn0003598	355.409	0.179352	0.427793	0.419249	0.675034	0.999901
FBgn0003607	1298.67	0.215134	0.187143	1.14957	0.250323	0.999901
FBgn0003612	789.722	0.0650575	0.280902	0.231602	0.816847	0.999901
FBgn0003638	1300.51	-0.287244	0.210895	-1.36202	0.173191	0.999901
FBgn0003651	42.6819	-0.136473	0.64214	-0.212529	0.831694	0.999901
FBgn0003654	471.18	-0.166235	0.229084	-0.725651	0.468053	0.999901
FBgn0003655	320.056	-0.476527	1.00171	-0.475713	0.634279	0.999901
FBgn0003656	863.999	-0.0636487	0.147456	-0.431646	0.665999	0.999901
FBgn0003660	6093.98	-0.224019	0.23229	-0.964396	0.334847	0.999901
FBgn0003676	3184.35	-0.271858	0.158212	-1.71831	0.0857404	0.999901
FBgn0003683	83.6991	1.42474	3.44885	0.413108	0.679528	0.999901
FBgn0003687	202.358	0.0943214	0.303358	0.310924	0.755858	0.999901
FBgn0003701	133.429	0.69756	1.43273	0.486875	0.626347	0.999901
FBgn0003710	15.0982	0.153845	0.727538	0.21146	0.832528	0.999901
FBgn0003714	900.177	-0.0893288	0.257927	-0.346333	0.729092	0.999901
FBgn0003716	1908.94	0.0233442	0.166621	0.140104	0.888578	0.999901
FBgn0003719	17.9054	-1.45334	3.37939	-0.430061	0.667152	0.999901
FBgn0003721	7837.4	0.133655	0.146489	0.91239	0.361563	0.999901
FBgn0003731	378.725	-0.0375686	0.248877	-0.150952	0.880013	0.999901
FBgn0003733	90.1823	-0.75261	1.00009	-0.752546	0.451723	0.999901
FBgn0003741	203.468	-0.144805	0.31939	-0.453382	0.650274	0.999901
FBgn0003742	424.029	-0.169359	0.199342	-0.84959	0.395553	0.999901
FBgn0003744	911.358	0.0123726	0.159997	0.0773306	0.938361	0.999901
FBgn0003748	11438.8	-0.320457	0.240124	-1.33455	0.182025	0.999901
FBgn0003862	543.414	-0.0924263	0.257443	-0.359017	0.719583	0.999901
FBgn0003863	393788	-0.035444	0.228975	-0.154794	0.876984	0.999901
FBgn0003866	130.348	0.160028	0.301086	0.531504	0.59507	0.999901
FBgn0003867	65.0856	0.365309	0.446882	0.817463	0.413664	0.999901
FBgn0003870	896.868	0.018365	0.201002	0.0913675	0.927201	0.999901
FBgn0003882	614.285	0.102029	0.217505	0.46909	0.639005	0.999901
FBgn0003884	13841.2	-0.149251	0.214465	-0.695922	0.486478	0.999901
FBgn0003885	963.279	-0.230969	0.273519	-0.844433	0.398428	0.999901
FBgn0003890	3029.67	-0.184545	0.312166	-0.591175	0.554403	0.999901
FBgn0003891	2931.15	-0.0125819	0.155313	-0.0810099	0.935434	0.999901
FBgn0003892	224.678	0.152526	0.280054	0.54463	0.586008	0.999901
FBgn0003896	64.198	0.346964	0.568046	0.610804	0.541329	0.999901
FBgn0003941	31935.9	-0.0523328	0.154905	-0.337838	0.735486	0.999901
FBgn0003942	42378	-0.180538	0.157902	-1.14336	0.25289	0.999901
FBgn0003943	5604.51	-0.136912	0.258212	-0.530233	0.595951	0.999901
FBgn0003944	72.7346	-0.0702181	0.380899	-0.184348	0.85374	0.999901
FBgn0003961	1405.83	-0.531117	1.02038	-0.520507	0.60271	0.999901
FBgn0003963	61.1301	0.0104913	0.408621	0.0256748	0.979517	0.999901
FBgn0003964	687.68	-0.212021	0.166892	-1.27041	0.203938	0.999901
FBgn0003965	31.2532	0.636541	0.539023	1.18092	0.237636	0.999901
FBgn0003969	598.985	-0.102226	0.165068	-0.619295	0.535722	0.999901
FBgn0003977	192.141	-0.126768	0.278808	-0.454678	0.649341	0.999901
FBgn0003978	178.273	-0.0622266	0.248652	-0.250256	0.802389	0.999901
FBgn0003979	506.843	0.40422	1.33267	0.303316	0.761649	0.999901
FBgn0003980	336.121	-1.4384	1.48094	-0.971276	0.331411	0.999901
FBgn0003983	567.772	0.492485	1.27008	0.387759	0.698194	0.999901
FBgn0003984	84.6856	-0.107662	0.303135	-0.355162	0.722468	0.999901
FBgn0003996	5703.96	-0.401006	0.263251	-1.52329	0.127687	0.999901
FBgn0003997	230.593	-0.0749922	0.344033	-0.217979	0.827445	0.999901
FBgn0004003	55.7536	0.304264	0.453918	0.670306	0.502663	0.999901
FBgn0004045	11383.1	-0.070699	0.359312	-0.196762	0.844014	0.999901
FBgn0004047	10823.8	-0.234421	0.3261	-0.718864	0.472225	0.999901
FBgn0004049	667.942	-0.0481009	0.157281	-0.305827	0.759736	0.999901
FBgn0004050	255.822	-0.286717	0.243355	-1.17818	0.238724	0.999901
FBgn0004052	41.0389	1.42402	3.44906	0.412872	0.6797	0.999901
FBgn0004053	26.3188	1.34209	3.44926	0.389095	0.697206	0.999901
FBgn0004055	113.627	0.244328	0.332712	0.734353	0.462734	0.999901
FBgn0004057	1014.35	-0.491683	0.309506	-1.58861	0.112149	0.999901
FBgn0004066	2772.92	-0.0526812	0.194236	-0.271222	0.78622	0.999901
FBgn0004087	525.946	-0.105856	0.271471	-0.389936	0.696584	0.999901
FBgn0004101	157.438	-0.0133821	0.264628	-0.0505696	0.959669	0.999901
FBgn0004103	5011.72	0.0449439	0.1535	0.292794	0.769679	0.999901
FBgn0004106	290.388	0.30591	1.09179	0.28019	0.779332	0.999901
FBgn0004107	119.875	0.00563684	0.633388	0.0088995	0.992899	0.999901
FBgn0004108	259.035	0.886822	0.480849	1.84428	0.0651418	0.999901
FBgn0004117	2913.42	0.119812	0.24008	0.499049	0.617745	0.999901
FBgn0004132	418.313	-0.136988	0.190907	-0.717565	0.473026	0.999901
FBgn0004133	45.0474	-0.329113	0.474443	-0.693682	0.487881	0.999901
FBgn0004143	26.3548	3.00413	3.42122	0.878089	0.379895	0.999901
FBgn0004167	10464.4	-0.0882153	0.192452	-0.458375	0.646683	0.999901
FBgn0004169	5033.02	0.0870675	0.217674	0.39999	0.689164	0.999901
FBgn0004170	15.5535	0.683775	1.02888	0.664582	0.506318	0.999901
FBgn0004177	6561.27	-0.091345	0.147012	-0.621345	0.534372	0.999901
FBgn0004179	3497.72	0.00852451	0.160032	0.0532676	0.957519	0.999901
FBgn0004183	26.3395	0.332539	1.3745	0.241934	0.808831	0.999901
FBgn0004186	16.8718	0.673371	1.22094	0.551518	0.581278	0.999901
FBgn0004197	16.6631	0.302352	0.719461	0.420247	0.674305	0.999901
FBgn0004198	308.958	-1.19279	0.528554	-2.25671	0.0240264	0.999901
FBgn0004227	1134.83	-0.0942402	0.141986	-0.663729	0.506864	0.999901
FBgn0004228	6679.18	-0.322254	0.197669	-1.63027	0.103045	0.999901
FBgn0004237	2210.32	0.0260166	0.147748	0.176088	0.860225	0.999901
FBgn0004242	70.5457	0.070799	0.423126	0.167324	0.867115	0.999901
FBgn0004359	80.8912	-0.651497	0.461469	-1.41179	0.158011	0.999901
FBgn0004362	1633.37	-0.0479965	0.361999	-0.132587	0.89452	0.999901
FBgn0004363	9239.38	0.151118	0.147987	1.02116	0.307179	0.999901
FBgn0004367	60.4	0.00736355	0.489544	0.0150416	0.987999	0.999901
FBgn0004368	383.647	0.160125	0.238133	0.672419	0.501317	0.999901
FBgn0004369	573.422	0.000858487	0.158605	0.00541272	0.995681	0.999901
FBgn0004370	213.442	0.107701	0.29413	0.366168	0.71424	0.999901
FBgn0004373	1148.55	-0.0703169	0.170303	-0.412893	0.679685	0.999901
FBgn0004374	103.117	-0.596706	0.370817	-1.60917	0.10758	0.999901
FBgn0004378	127.796	0.886713	0.799868	1.10857	0.267614	0.999901
FBgn0004379	112.671	0.0789657	0.725189	0.10889	0.91329	0.999901
FBgn0004380	522.87	0.078656	0.175483	0.448226	0.65399	0.999901
FBgn0004381	234.988	-0.128983	0.320481	-0.402466	0.687341	0.999901
FBgn0004387	540.56	-0.247047	0.167182	-1.47772	0.139484	0.999901
FBgn0004389	118.32	1.54055	1.00605	1.53128	0.125699	0.999901
FBgn0004390	482.877	0.0461528	0.234848	0.196522	0.844202	0.999901
FBgn0004391	256.661	0.217779	0.287354	0.757879	0.448523	0.999901
FBgn0004394	203.322	-0.0627202	0.275066	-0.228018	0.819632	0.999901
FBgn0004395	727.777	-0.433625	0.194813	-2.22585	0.0260242	0.999901
FBgn0004397	619.441	-0.262619	0.278498	-0.942982	0.34569	0.999901
FBgn0004400	40.7541	-0.142094	1.26082	-0.1127	0.910269	0.999901
FBgn0004401	2229.39	-0.162377	0.207634	-0.782033	0.434195	0.999901
FBgn0004403	22178	-0.00756975	0.181794	-0.0416391	0.966786	0.999901
FBgn0004404	5353.09	-0.0539832	0.195871	-0.275606	0.782851	0.999901
FBgn0004406	123.702	0.279229	0.419887	0.66501	0.506044	0.999901
FBgn0004419	4022.99	0.0492593	0.447032	0.110192	0.912257	0.999901
FBgn0004425	9695.76	0.0198899	0.257145	0.0773491	0.938346	0.999901
FBgn0004426	18917.6	0.140765	0.263969	0.533263	0.593851	0.999901
FBgn0004427	72509.7	0.0977475	0.23563	0.414836	0.678262	0.999901
FBgn0004428	5233.13	0.0270288	0.231848	0.11658	0.907193	0.999901
FBgn0004429	820.327	0.680635	0.399218	1.70492	0.0882094	0.999901
FBgn0004431	645.962	0.105317	0.270038	0.390006	0.696532	0.999901
FBgn0004432	20494.1	-0.0239654	0.131304	-0.182519	0.855175	0.999901
FBgn0004435	755.19	-0.259186	0.208719	-1.24179	0.214313	0.999901
FBgn0004436	1878.55	0.209035	0.200118	1.04456	0.296228	0.999901
FBgn0004449	401.468	-0.1145	0.249747	-0.458465	0.646619	0.999901
FBgn0004456	839.364	-0.0110587	0.219903	-0.0502891	0.959892	0.999901
FBgn0004463	345.453	-0.128603	0.191106	-0.672941	0.500985	0.999901
FBgn0004465	716.851	-0.113489	0.202189	-0.561302	0.574591	0.999901
FBgn0004507	2361.98	-0.0923358	0.137697	-0.67057	0.502494	0.999901
FBgn0004509	1288.04	-0.192503	0.202032	-0.952832	0.340675	0.999901
FBgn0004510	195.56	0.019459	0.350201	0.0555651	0.955688	0.999901
FBgn0004512	3160.46	-0.248858	0.294824	-0.844093	0.398618	0.999901
FBgn0004513	28.4626	-0.0863302	0.607274	-0.14216	0.886953	0.999901
FBgn0004516	24.6823	0.0294933	0.960398	0.0307095	0.975501	0.999901
FBgn0004552	150.59	0.828748	0.920848	0.899983	0.368129	0.999901
FBgn0004556	285.427	-0.022137	0.236937	-0.0934302	0.925562	0.999901
FBgn0004569	121.153	0.290206	0.303703	0.955557	0.339296	0.999901
FBgn0004573	18.2095	0.731824	0.703517	1.04024	0.29823	0.999901
FBgn0004574	2345.15	-0.255283	0.224725	-1.13598	0.255965	0.999901
FBgn0004575	50.8247	0.0534374	0.525144	0.101758	0.918949	0.999901
FBgn0004580	1222.87	-0.0663289	0.238426	-0.278195	0.780863	0.999901
FBgn0004583	362.205	0.282054	0.219496	1.28501	0.198789	0.999901
FBgn0004584	182.913	0.19068	0.601444	0.317038	0.751215	0.999901
FBgn0004587	2924.95	-0.103941	0.161046	-0.645409	0.518662	0.999901
FBgn0004595	141.243	0.428394	0.339642	1.26131	0.207198	0.999901
FBgn0004597	354.022	0.155068	0.207146	0.748591	0.454104	0.999901
FBgn0004598	349.648	-0.204064	0.618323	-0.330028	0.741379	0.999901
FBgn0004606	60.6008	-0.112835	0.719027	-0.156928	0.875302	0.999901
FBgn0004607	117.547	-0.23974	0.389307	-0.615812	0.538019	0.999901
FBgn0004611	485.071	-0.000179791	0.179341	-0.00100251	0.9992	0.999901
FBgn0004620	89.9423	-0.132732	0.406434	-0.326577	0.743988	0.999901
FBgn0004622	80.5465	0.0689909	0.378833	0.182114	0.855493	0.999901
FBgn0004629	261.524	-0.326144	0.247744	-1.31646	0.18802	0.999901
FBgn0004635	32.4776	0.482353	0.498101	0.968383	0.332853	0.999901
FBgn0004636	3002.4	0.0838058	0.144668	0.579299	0.562388	0.999901
FBgn0004638	1362.63	-0.0735312	0.159595	-0.460736	0.644988	0.999901
FBgn0004643	483.942	-0.157533	0.258032	-0.610518	0.541518	0.999901
FBgn0004644	278.806	0.286755	0.323908	0.885298	0.375996	0.999901
FBgn0004646	217.962	-0.0902307	0.340951	-0.264645	0.791283	0.999901
FBgn0004647	293.621	-0.0748201	0.424672	-0.176183	0.86015	0.999901
FBgn0004648	2312.52	0.0457406	0.14313	0.319575	0.749291	0.999901
FBgn0004649	673.803	-1.68659	1.28112	-1.3165	0.188007	0.999901
FBgn0004650	174.037	-1.55859	1.37834	-1.13077	0.258151	0.999901
FBgn0004652	194.507	0.482719	0.309561	1.55937	0.118909	0.999901
FBgn0004654	5875.33	-0.355272	0.278845	-1.27408	0.202634	0.999901
FBgn0004655	476.758	-0.0932485	0.252181	-0.369769	0.711555	0.999901
FBgn0004656	1918.12	0.113813	0.223495	0.509243	0.610582	0.999901
FBgn0004657	3767.25	-0.107348	0.154954	-0.692773	0.488452	0.999901
FBgn0004687	12091.8	-0.140411	0.167415	-0.838699	0.401638	0.999901
FBgn0004698	868.189	0.0179731	0.197483	0.091011	0.927484	0.999901
FBgn0004795	362.646	0.154673	0.462376	0.334519	0.737988	0.999901
FBgn0004797	252.98	0.0958301	0.198435	0.482929	0.629146	0.999901
FBgn0004811	386.321	0.0665695	0.224177	0.29695	0.766504	0.999901
FBgn0004828	8492.41	-0.128249	0.170236	-0.753361	0.451233	0.999901
FBgn0004832	94.0108	-0.0825512	0.332766	-0.248076	0.804076	0.999901
FBgn0004837	118.227	0.433216	0.526994	0.82205	0.411048	0.999901
FBgn0004838	13466.6	-0.0934685	0.180085	-0.519025	0.603744	0.999901
FBgn0004839	71.6395	-0.112735	0.328522	-0.343159	0.731479	0.999901
FBgn0004841	15.4168	0.15519	0.770029	0.201537	0.840278	0.999901
FBgn0004852	256.237	0.0313744	0.273452	0.114735	0.908655	0.999901
FBgn0004855	298.926	0.175218	0.241791	0.724667	0.468656	0.999901
FBgn0004856	733.72	-0.017254	0.225402	-0.0765478	0.938983	0.999901
FBgn0004858	381.904	-0.0702552	0.216543	-0.324439	0.745605	0.999901
FBgn0004859	78.6675	-0.195635	0.347635	-0.56276	0.573598	0.999901
FBgn0004860	100.921	0.0506306	0.476596	0.106234	0.915397	0.999901
FBgn0004861	222.675	0.213584	0.233151	0.916075	0.359627	0.999901
FBgn0004864	382.223	0.26609	0.274226	0.970331	0.331882	0.999901
FBgn0004865	60.2608	0.00836896	0.3876	0.0215917	0.982774	0.999901
FBgn0004867	37233.2	-0.0616304	0.201722	-0.305521	0.759969	0.999901
FBgn0004868	5818.77	-0.109342	0.176462	-0.619632	0.5355	0.999901
FBgn0004870	54.1055	0.13896	0.433443	0.320597	0.748516	0.999901
FBgn0004872	219.594	-1.54625	1.36314	-1.13433	0.256657	0.999901
FBgn0004875	521.403	-0.0144405	0.323621	-0.0446216	0.964409	0.999901
FBgn0004876	2475.24	-0.0214192	0.211385	-0.101328	0.91929	0.999901
FBgn0004882	382.065	-1.14854	1.31182	-0.875526	0.381288	0.999901
FBgn0004885	54.5892	-0.190696	0.48098	-0.396474	0.691755	0.999901
FBgn0004888	2817.2	-0.0673638	0.241693	-0.278717	0.780462	0.999901
FBgn0004889	1391.3	0.098567	0.226249	0.435658	0.663085	0.999901
FBgn0004892	96.9643	0.00727832	0.389659	0.0186787	0.985097	0.999901
FBgn0004893	638.149	-0.115815	0.209317	-0.553297	0.58006	0.999901
FBgn0004901	529.519	-0.0735163	0.206846	-0.355416	0.722278	0.999901
FBgn0004903	506.856	-0.236709	0.177409	-1.33425	0.182121	0.999901
FBgn0004907	20018.5	0.0767926	0.16075	0.477714	0.632854	0.999901
FBgn0004908	203.121	-0.223731	0.281606	-0.794484	0.426913	0.999901
FBgn0004910	1932.08	0.0247922	0.199234	0.124438	0.900969	0.999901
FBgn0004911	31.5963	-0.263825	0.519875	-0.507477	0.61182	0.999901
FBgn0004913	348.646	-0.16937	0.376386	-0.449991	0.652717	0.999901
FBgn0004914	1591	-0.0162106	0.175764	-0.0922295	0.926516	0.999901
FBgn0004915	478.01	-0.102106	0.172671	-0.59133	0.554299	0.999901
FBgn0004919	404.026	-0.212648	0.185207	-1.14817	0.2509	0.999901
FBgn0004921	4660.56	0.00216849	0.12167	0.0178227	0.98578	0.999901
FBgn0004924	1906.6	0.131506	0.198704	0.661816	0.508089	0.999901
FBgn0004926	4188.57	0.189792	0.140565	1.35021	0.176949	0.999901
FBgn0004957	74.7162	-0.128402	0.385947	-0.332693	0.739366	0.999901
FBgn0005198	531.625	-0.0713495	0.198678	-0.359121	0.719505	0.999901
FBgn0005278	4245.25	-0.144481	0.168859	-0.85563	0.392202	0.999901
FBgn0005322	1362.74	0.314545	0.149048	2.11036	0.0348272	0.999901
FBgn0005355	228.667	0.207685	0.235799	0.880771	0.378442	0.999901
FBgn0005386	370.028	-0.113594	0.317896	-0.357332	0.720843	0.999901
FBgn0005390	166.522	-0.543979	0.885183	-0.614538	0.53886	0.999901
FBgn0005391	11907.1	-0.000549424	0.325056	-0.00169025	0.998651	0.999901
FBgn0005411	1142.2	-0.0412586	0.162435	-0.254	0.799495	0.999901
FBgn0005427	532.171	-0.245792	0.24441	-1.00565	0.314582	0.999901
FBgn0005533	33126.8	-0.272177	0.204202	-1.33288	0.182572	0.999901
FBgn0005536	1424.82	0.0369272	0.142986	0.258257	0.796208	0.999901
FBgn0005564	232.726	-0.371687	0.251905	-1.4755	0.140077	0.999901
FBgn0005585	13495.9	0.159688	0.170204	0.938215	0.348134	0.999901
FBgn0005586	100.15	-0.0350947	0.346941	-0.101155	0.919428	0.999901
FBgn0005590	20.8953	3.29686	1.58513	2.07986	0.0375381	0.999901
FBgn0005593	31379.8	0.0688455	0.149328	0.461037	0.644772	0.999901
FBgn0005596	161.941	-0.159362	0.526257	-0.302822	0.762026	0.999901
FBgn0005612	350.254	-0.359301	0.35575	-1.00998	0.312504	0.999901
FBgn0005614	24.9334	-0.0356104	0.573633	-0.0620787	0.9505	0.999901
FBgn0005616	137.658	0.104592	0.304036	0.344011	0.730838	0.999901
FBgn0005617	538.643	0.107207	0.290482	0.369066	0.712079	0.999901
FBgn0005624	89.6809	-0.032615	0.335091	-0.0973318	0.922463	0.999901
FBgn0005626	556.571	0.439177	0.483847	0.907678	0.364048	0.999901
FBgn0005631	161.797	-0.110548	0.31721	-0.348501	0.727464	0.999901
FBgn0005632	2560.54	-0.0130977	0.152143	-0.086088	0.931396	0.999901
FBgn0005636	43.6022	-0.35859	0.477745	-0.75059	0.452899	0.999901
FBgn0005640	769.423	0.016266	0.152651	0.106556	0.915141	0.999901
FBgn0005642	366.715	-0.155636	0.216507	-0.718849	0.472234	0.999901
FBgn0005648	941.525	0.117467	0.17205	0.682749	0.494765	0.999901
FBgn0005649	1389.49	-0.0653321	0.178225	-0.36657	0.71394	0.999901
FBgn0005655	343.944	0.437814	0.647176	0.6765	0.498723	0.999901
FBgn0005659	29.6597	0.417836	0.720264	0.580116	0.561837	0.999901
FBgn0005660	49.815	0.106273	0.565521	0.18792	0.850939	0.999901
FBgn0005664	812.051	0.117602	0.235877	0.498574	0.618079	0.999901
FBgn0005666	2460.97	0.145567	0.217326	0.669807	0.502981	0.999901
FBgn0005670	5413.51	0.143864	0.304249	0.47285	0.63632	0.999901
FBgn0005671	30594.6	0.153532	0.193059	0.795261	0.426462	0.999901
FBgn0005672	659.984	-0.104017	0.208855	-0.498033	0.618461	0.999901
FBgn0005674	1534.43	-0.0270055	0.150858	-0.179013	0.857928	0.999901
FBgn0005677	29.5882	-0.0374396	0.570835	-0.0655875	0.947706	0.999901
FBgn0005683	87.913	-0.244013	0.701945	-0.347624	0.728122	0.999901
FBgn0005694	967.616	-0.0325414	0.174064	-0.18695	0.8517	0.999901
FBgn0005695	527.203	0.0278652	0.409282	0.0680831	0.94572	0.999901
FBgn0005696	69.0038	0.278877	0.768425	0.36292	0.716665	0.999901
FBgn0005771	802.53	0.110464	0.163598	0.675214	0.49954	0.999901
FBgn0005777	1392.82	0.0959346	0.140561	0.682511	0.494916	0.999901
FBgn0008635	1745.97	-0.231084	0.270362	-0.85472	0.392706	0.999901
FBgn0008636	18.4681	-0.186172	0.772568	-0.240978	0.809572	0.999901
FBgn0010014	32.1996	0.113169	0.559575	0.202242	0.839728	0.999901
FBgn0010015	42.9648	0.233324	0.455345	0.512411	0.608363	0.999901
FBgn0010019	6775.3	-0.646809	0.313349	-2.06418	0.0390003	0.999901
FBgn0010038	368.038	0.212451	0.250046	0.84965	0.39552	0.999901
FBgn0010039	62.3261	-0.314541	0.362195	-0.868429	0.385159	0.999901
FBgn0010041	97.4736	-0.214166	0.366694	-0.584046	0.559189	0.999901
FBgn0010043	297.169	0.282074	0.279138	1.01052	0.312248	0.999901
FBgn0010044	111.22	-0.0278271	0.4061	-0.0685229	0.945369	0.999901
FBgn0010051	635.651	-0.139975	0.211327	-0.662362	0.507739	0.999901
FBgn0010078	49734.9	-0.309037	0.203653	-1.51747	0.129149	0.999901
FBgn0010097	76.9502	-1.20492	1.20208	-1.00236	0.316168	0.999901
FBgn0010100	13240.2	0.268565	0.231813	1.15854	0.246642	0.999901
FBgn0010105	50.9217	0.229233	0.520962	0.440019	0.659923	0.999901
FBgn0010113	644.81	0.353673	0.190435	1.85719	0.0632845	0.999901
FBgn0010173	830.828	0.0848958	0.308039	0.275601	0.782855	0.999901
FBgn0010194	56.1734	0.175201	0.496417	0.352932	0.724139	0.999901
FBgn0010198	29569.3	-0.130246	0.148407	-0.877625	0.380147	0.999901
FBgn0010213	1229.72	0.336391	0.187193	1.79703	0.0723314	0.999901
FBgn0010215	1363.18	0.0219486	0.142011	0.154556	0.877171	0.999901
FBgn0010217	31017.3	0.256673	0.156377	1.64138	0.100719	0.999901
FBgn0010220	389.319	0.0217866	0.216656	0.100558	0.919901	0.999901
FBgn0010222	196.222	0.217216	0.274163	0.792289	0.428192	0.999901
FBgn0010223	1280.84	0.101167	0.251799	0.401776	0.687849	0.999901
FBgn0010225	1404.96	0.0655567	0.214432	0.305722	0.759816	0.999901
FBgn0010226	1313.07	0.314806	0.174564	1.80338	0.0713285	0.999901
FBgn0010228	4093.15	-0.219242	0.168957	-1.29762	0.194418	0.999901
FBgn0010235	1431.07	-0.0220753	0.149922	-0.147245	0.882938	0.999901
FBgn0010238	281.308	0.269739	0.388565	0.694191	0.487562	0.999901
FBgn0010240	27.11	-0.143235	0.538032	-0.266219	0.79007	0.999901
FBgn0010246	24409.6	-0.160746	0.25012	-0.642675	0.520435	0.999901
FBgn0010247	1090.3	0.19123	0.185265	1.0322	0.301979	0.999901
FBgn0010263	433.277	0.112529	0.301087	0.373743	0.708596	0.999901
FBgn0010265	20985	0.149469	0.191982	0.77856	0.436239	0.999901
FBgn0010269	527.212	-0.30188	0.196455	-1.53663	0.124383	0.999901
FBgn0010278	787.201	-0.102779	0.267091	-0.384808	0.70038	0.999901
FBgn0010280	1037.15	-0.0528452	0.15015	-0.351948	0.724877	0.999901
FBgn0010282	715.733	0.352984	0.266624	1.3239	0.185537	0.999901
FBgn0010287	156.078	0.00700116	0.320108	0.0218712	0.982551	0.999901
FBgn0010288	1418.04	0.162878	0.161888	1.00611	0.314361	0.999901
FBgn0010292	673.029	-0.217735	0.164631	-1.32257	0.185979	0.999901
FBgn0010300	496.061	-0.336668	0.477513	-0.705044	0.480783	0.999901
FBgn0010303	957.624	0.0154868	0.159043	0.097375	0.922429	0.999901
FBgn0010309	140.994	0.216687	0.406311	0.533303	0.593824	0.999901
FBgn0010313	405.346	0.203932	0.297524	0.685432	0.493071	0.999901
FBgn0010314	149.987	-0.974836	0.961464	-1.01391	0.310627	0.999901
FBgn0010315	465.91	0.22742	0.340002	0.668878	0.503573	0.999901
FBgn0010316	246.024	-0.202158	0.495746	-0.407785	0.683431	0.999901
FBgn0010317	42.2641	-0.554673	0.993531	-0.558285	0.57665	0.999901
FBgn0010328	943.462	-0.0598136	0.23217	-0.257629	0.796693	0.999901
FBgn0010333	1595.83	0.196196	0.161323	1.21617	0.223919	0.999901
FBgn0010339	831.319	0.145766	0.182637	0.798118	0.424802	0.999901
FBgn0010340	325.2	0.00642338	0.255577	0.0251328	0.979949	0.999901
FBgn0010341	5273	-0.019318	0.168121	-0.114905	0.90852	0.999901
FBgn0010342	309.219	0.201464	0.507154	0.397245	0.691187	0.999901
FBgn0010348	10392.4	0.186062	0.137355	1.35461	0.175541	0.999901
FBgn0010350	1844.65	0.0480327	0.150059	0.320091	0.748899	0.999901
FBgn0010352	5549.36	0.0657173	0.246939	0.266127	0.790141	0.999901
FBgn0010355	827.941	-0.0339419	0.152268	-0.22291	0.823606	0.999901
FBgn0010356	328.794	0.164669	0.214227	0.768665	0.442092	0.999901
FBgn0010357	323223	0.198039	0.253079	0.782518	0.43391	0.999901
FBgn0010358	1861.61	0.109913	0.291184	0.377468	0.705826	0.999901
FBgn0010359	3132.07	0.0697224	0.293388	0.237645	0.812156	0.999901
FBgn0010379	1247.02	0.00545099	0.15071	0.0361688	0.971148	0.999901
FBgn0010380	1283.11	-0.198021	0.221782	-0.892864	0.37193	0.999901
FBgn0010382	263.038	-0.293406	1.06421	-0.275705	0.782775	0.999901
FBgn0010383	22.7883	0.0188084	0.699831	0.0268756	0.978559	0.999901
FBgn0010385	112.808	-0.268468	0.342283	-0.784346	0.432837	0.999901
FBgn0010387	17899.1	-0.212849	0.186548	-1.14099	0.253873	0.999901
FBgn0010389	258.759	0.0673953	0.218892	0.307893	0.758164	0.999901
FBgn0010391	1585.97	-0.121289	0.225502	-0.537863	0.590671	0.999901
FBgn0010395	1787.43	-0.156293	0.178568	-0.875258	0.381434	0.999901
FBgn0010397	1099.51	-0.187672	0.301593	-0.622271	0.533764	0.999901
FBgn0010398	72.0725	0.316968	0.563953	0.562046	0.574085	0.999901
FBgn0010403	23.9552	-1.45291	0.689726	-2.1065	0.0351606	0.999901
FBgn0010406	1050.45	0.136987	0.176976	0.774045	0.438904	0.999901
FBgn0010408	26129.6	-0.0781527	0.150978	-0.517644	0.604707	0.999901
FBgn0010409	31723.6	0.00793606	0.207588	0.0382299	0.969504	0.999901
FBgn0010411	29319.2	-0.283597	0.190865	-1.48585	0.137318	0.999901
FBgn0010412	25399.3	0.0174851	0.121507	0.143903	0.885577	0.999901
FBgn0010415	2359.71	0.045995	0.139596	0.329487	0.741787	0.999901
FBgn0010416	578.14	0.100513	0.171378	0.586501	0.557539	0.999901
FBgn0010417	314.537	-0.244969	0.25886	-0.94634	0.343975	0.999901
FBgn0010421	317.267	0.412347	0.325222	1.26789	0.204836	0.999901
FBgn0010422	623.393	0.204302	0.19693	1.03744	0.299532	0.999901
FBgn0010423	640.641	0.0870328	0.330671	0.2632	0.792396	0.999901
FBgn0010424	800.336	0.350489	0.218247	1.60593	0.10829	0.999901
FBgn0010425	51815.5	0.0744123	0.238859	0.311533	0.755395	0.999901
FBgn0010431	450.741	-1.95593	1.51469	-1.2913	0.196598	0.999901
FBgn0010434	1674.8	-0.187466	0.229534	-0.816726	0.414085	0.999901
FBgn0010435	1681.32	0.0333452	0.264442	0.126097	0.899655	0.999901
FBgn0010438	267.45	0.230247	0.287683	0.800348	0.423509	0.999901
FBgn0010441	264.208	0.0378288	0.234067	0.161615	0.871609	0.999901
FBgn0010452	64.8624	0.217215	0.353636	0.614232	0.539062	0.999901
FBgn0010453	35.2427	-0.479664	0.600066	-0.799352	0.424086	0.999901
FBgn0010470	2567.92	0.168238	0.180896	0.930022	0.352359	0.999901
FBgn0010473	22.5673	0.310916	0.665221	0.467388	0.640222	0.999901
FBgn0010482	609.208	0.0478089	0.270498	0.176744	0.859709	0.999901
FBgn0010488	4090.65	-0.00318246	0.157818	-0.0201654	0.983911	0.999901
FBgn0010497	7864.14	0.432687	0.206371	2.09665	0.0360245	0.999901
FBgn0010501	1011.83	0.132385	0.176744	0.749021	0.453844	0.999901
FBgn0010504	2567.88	0.0550093	0.19577	0.280989	0.778719	0.999901
FBgn0010516	4735.52	0.143801	0.193792	0.742039	0.458064	0.999901
FBgn0010520	336.665	-0.0684268	0.260938	-0.262233	0.793141	0.999901
FBgn0010531	472.162	-0.130056	0.189106	-0.687742	0.491615	0.999901
FBgn0010548	3914.09	0.385184	0.228301	1.68717	0.0915698	0.999901
FBgn0010551	3589.07	0.196477	0.143023	1.37374	0.169522	0.999901
FBgn0010583	453.895	-0.0568428	0.188733	-0.301181	0.763276	0.999901
FBgn0010590	1849.76	0.0618457	0.158986	0.389	0.697276	0.999901
FBgn0010591	3440.53	0.10438	0.188893	0.552585	0.580548	0.999901
FBgn0010602	1437.39	0.167311	0.180684	0.925988	0.354452	0.999901
FBgn0010607	305.575	-0.0338548	0.255477	-0.132516	0.894576	0.999901
FBgn0010611	1369.18	0.00353618	0.192777	0.0183434	0.985365	0.999901
FBgn0010612	5797.33	0.0033638	0.171096	0.0196603	0.984314	0.999901
FBgn0010620	464.256	0.208421	0.181712	1.14698	0.25139	0.999901
FBgn0010621	3942.87	-0.260591	0.156865	-1.66124	0.0966649	0.999901
FBgn0010622	488.133	0.121783	0.213553	0.570272	0.568493	0.999901
FBgn0010638	5078.31	0.116357	0.214597	0.542209	0.587674	0.999901
FBgn0010651	4438.78	0.0365125	0.275235	0.13266	0.894463	0.999901
FBgn0010660	413.712	0.0825825	0.207081	0.398794	0.690045	0.999901
FBgn0010741	1459.19	-0.228131	0.167483	-1.36212	0.173161	0.999901
FBgn0010747	1956.62	0.256013	0.16425	1.55868	0.119072	0.999901
FBgn0010750	364.29	0.00421332	0.194536	0.0216583	0.982721	0.999901
FBgn0010762	287.796	0.00853668	0.205782	0.0414841	0.96691	0.999901
FBgn0010768	103.049	0.135568	0.348111	0.389438	0.696952	0.999901
FBgn0010770	350.688	-0.19559	0.237444	-0.823732	0.410092	0.999901
FBgn0010772	1121.15	-0.0624338	0.187457	-0.333056	0.739092	0.999901
FBgn0010774	1437.27	-0.140558	0.155947	-0.901316	0.367421	0.999901
FBgn0010786	1298.07	0.111852	0.194484	0.575123	0.565208	0.999901
FBgn0010803	906.601	0.0530023	0.17608	0.301012	0.763405	0.999901
FBgn0010808	1615.69	0.247322	0.216802	1.14077	0.253964	0.999901
FBgn0010825	1039.07	-0.0369038	0.162955	-0.226466	0.820839	0.999901
FBgn0010830	272.171	-0.170746	0.212551	-0.803316	0.421792	0.999901
FBgn0010877	589.583	-0.255	0.189464	-1.3459	0.178334	0.999901
FBgn0010894	181.599	0.271633	0.286003	0.949756	0.342236	0.999901
FBgn0010905	1534.96	-0.0486719	0.201191	-0.241919	0.808843	0.999901
FBgn0010909	2305.92	-0.0881024	0.139052	-0.633595	0.526345	0.999901
FBgn0010926	519.407	0.062112	0.271989	0.228363	0.819364	0.999901
FBgn0011020	99.8231	0.0854295	0.709693	0.120375	0.904186	0.999901
FBgn0011202	1779.57	-0.162971	0.203642	-0.80028	0.423548	0.999901
FBgn0011204	2521.37	0.301796	0.136504	2.21091	0.0270424	0.999901
FBgn0011205	2158.54	-0.15307	0.185069	-0.8271	0.40818	0.999901
FBgn0011206	105.264	0.126144	0.279772	0.450881	0.652075	0.999901
FBgn0011207	749.167	-0.00801031	0.227682	-0.0351821	0.971935	0.999901
FBgn0011211	19752.6	0.0117729	0.289117	0.0407202	0.967519	0.999901
FBgn0011217	9214.21	-0.0130482	0.16338	-0.0798644	0.936345	0.999901
FBgn0011224	362.718	-0.0348673	0.320807	-0.108686	0.913451	0.999901
FBgn0011225	3326.77	-0.145054	0.189447	-0.765673	0.443871	0.999901
FBgn0011227	1954.16	0.0270297	0.165909	0.162918	0.870583	0.999901
FBgn0011230	3172.85	0.0224072	0.15394	0.145558	0.884271	0.999901
FBgn0011232	560.329	0.0344582	0.178038	0.193544	0.846533	0.999901
FBgn0011236	172.638	-0.251186	0.306233	-0.820245	0.412076	0.999901
FBgn0011259	56.7579	0.163723	0.377929	0.433211	0.664861	0.999901
FBgn0011260	387.097	0.405108	0.419342	0.966056	0.334016	0.999901
FBgn0011272	31178.3	-0.0577935	0.201234	-0.287196	0.773962	0.999901
FBgn0011274	819.607	-0.0459269	0.25235	-0.181997	0.855585	0.999901
FBgn0011280	54.9321	-0.217887	2.18131	-0.0998881	0.920433	0.999901
FBgn0011284	30817	0.181177	0.199945	0.906137	0.364863	0.999901
FBgn0011286	209.672	-0.0422836	0.363821	-0.116221	0.907478	0.999901
FBgn0011289	857.341	-0.0943691	0.174823	-0.539797	0.589337	0.999901
FBgn0011290	375.704	0.257429	0.211388	1.2178	0.2233	0.999901
FBgn0011291	180.601	0.156781	0.26958	0.581576	0.560852	0.999901
FBgn0011296	1883.79	-0.0439597	0.311285	-0.14122	0.887696	0.999901
FBgn0011297	333.884	0.0714141	0.243728	0.293008	0.769516	0.999901
FBgn0011300	1075.61	-0.0565631	0.154201	-0.366815	0.713757	0.999901
FBgn0011305	380.415	0.116574	0.212803	0.547801	0.583829	0.999901
FBgn0011327	726.773	0.218737	0.247279	0.884574	0.376387	0.999901
FBgn0011335	280.739	0.13232	0.232752	0.568501	0.569695	0.999901
FBgn0011336	3195.6	0.300165	0.147792	2.031	0.0422553	0.999901
FBgn0011361	3369.12	0.0148415	0.191388	0.0775468	0.938189	0.999901
FBgn0011455	2778.8	0.131082	0.222827	0.588269	0.556352	0.999901
FBgn0011474	349.588	0.0300806	0.379836	0.0791936	0.936879	0.999901
FBgn0011476	131.227	-0.0192248	0.261851	-0.0734189	0.941473	0.999901
FBgn0011481	964.719	0.133518	0.189985	0.702783	0.482191	0.999901
FBgn0011509	730.622	0.194215	0.169573	1.14532	0.252079	0.999901
FBgn0011554	3718.64	0.193041	0.210053	0.919012	0.358089	0.999901
FBgn0011555	24426.1	0.183149	0.194076	0.943701	0.345322	0.999901
FBgn0011556	6399.53	0.126566	0.216021	0.585897	0.557945	0.999901
FBgn0011566	173.905	0.0619906	0.265598	0.2334	0.815451	0.999901
FBgn0011570	1753.82	0.00426367	0.14909	0.028598	0.977185	0.999901
FBgn0011573	1023.51	0.136052	0.197278	0.689649	0.490415	0.999901
FBgn0011576	20.1684	-0.241536	0.701256	-0.344433	0.730521	0.999901
FBgn0011584	2708.07	-0.045171	0.145043	-0.311431	0.755473	0.999901
FBgn0011586	723.951	0.242903	0.251355	0.966376	0.333856	0.999901
FBgn0011589	21.5259	0.507417	0.693205	0.731987	0.464176	0.999901
FBgn0011591	71.3024	0.0319376	0.369388	0.0864607	0.9311	0.999901
FBgn0011592	560.573	0.182014	0.238495	0.763177	0.445358	0.999901
FBgn0011596	24.8656	0.701587	0.544147	1.28933	0.197282	0.999901
FBgn0011603	770.469	0.092331	0.255624	0.361198	0.717951	0.999901
FBgn0011604	690.934	0.281487	0.304216	0.925286	0.354817	0.999901
FBgn0011606	128.179	-0.337445	0.651958	-0.517588	0.604746	0.999901
FBgn0011638	1599.3	-0.218064	0.17936	-1.21579	0.224064	0.999901
FBgn0011640	1102.15	-0.12737	0.287893	-0.442422	0.658184	0.999901
FBgn0011642	976.058	-0.141755	0.154612	-0.916844	0.359225	0.999901
FBgn0011648	1369.95	0.0953533	0.135219	0.705174	0.480702	0.999901
FBgn0011655	405.577	-0.192093	0.204934	-0.937341	0.348583	0.999901
FBgn0011656	640.551	-0.0513145	0.202279	-0.253682	0.799741	0.999901
FBgn0011659	57.6515	-0.023783	0.471448	-0.0504467	0.959766	0.999901
FBgn0011660	88.1302	-0.1616	0.723236	-0.22344	0.823193	0.999901
FBgn0011661	11615.9	0.0952656	0.126702	0.751885	0.45212	0.999901
FBgn0011666	124.367	-0.446185	0.476715	-0.935957	0.349295	0.999901
FBgn0011674	440.409	0.00537429	0.314128	0.0171086	0.98635	0.999901
FBgn0011676	16.4487	-0.0768301	0.678865	-0.113174	0.909892	0.999901
FBgn0011692	122.953	0.215018	0.85285	0.252117	0.800951	0.999901
FBgn0011695	7583.99	0.0225715	0.271694	0.0830767	0.933791	0.999901
FBgn0011703	350.937	0.0957051	0.627636	0.152485	0.878804	0.999901
FBgn0011704	942.286	0.0202279	0.355106	0.0569629	0.954575	0.999901
FBgn0011705	942.37	-0.0854216	0.180341	-0.473667	0.635737	0.999901
FBgn0011708	1172.99	0.066928	0.151624	0.441406	0.658919	0.999901
FBgn0011710	483.723	0.148554	0.301795	0.492236	0.622553	0.999901
FBgn0011715	434.051	0.0900256	0.209966	0.428762	0.668096	0.999901
FBgn0011722	97.9155	-0.753718	0.568361	-1.32613	0.184798	0.999901
FBgn0011723	47.794	0.143129	0.705287	0.202938	0.839184	0.999901
FBgn0011725	790.083	-0.117352	0.252316	-0.4651	0.64186	0.999901
FBgn0011726	17070.7	0.00433332	0.134556	0.0322045	0.974309	0.999901
FBgn0011737	222.852	0.0530878	0.319537	0.16614	0.868047	0.999901
FBgn0011739	506.149	-0.054026	0.198462	-0.272223	0.785451	0.999901
FBgn0011740	221.868	-0.141461	0.273671	-0.516902	0.605225	0.999901
FBgn0011741	326.243	0.225948	0.198707	1.1371	0.255498	0.999901
FBgn0011742	4762.07	-0.0270657	0.117992	-0.229386	0.818569	0.999901
FBgn0011745	2136.43	-0.0235849	0.176599	-0.13355	0.893758	0.999901
FBgn0011746	107.04	-0.147578	0.455451	-0.324027	0.745918	0.999901
FBgn0011747	2759.9	-0.0211072	0.138332	-0.152584	0.878727	0.999901
FBgn0011754	1467.23	-0.190135	0.16852	-1.12826	0.259209	0.999901
FBgn0011760	4636.25	0.137504	0.115878	1.18663	0.235375	0.999901
FBgn0011761	6165.05	-1.83499	1.47976	-1.24006	0.214953	0.999901
FBgn0011762	61.9657	-0.179506	0.501102	-0.358223	0.720177	0.999901
FBgn0011763	1423.74	-0.0380067	0.173513	-0.219043	0.826617	0.999901
FBgn0011766	1177.16	-0.0437386	0.16639	-0.262869	0.792652	0.999901
FBgn0011768	1896.74	-0.0526229	0.232922	-0.225925	0.82126	0.999901
FBgn0011769	153.262	0.177344	0.293002	0.605263	0.545004	0.999901
FBgn0011771	659.505	-0.13426	0.164186	-0.81773	0.413511	0.999901
FBgn0011774	236.372	0.0400479	0.318509	0.125735	0.899941	0.999901
FBgn0011785	532.231	-0.0461572	0.168112	-0.274563	0.783652	0.999901
FBgn0011787	818.47	0.183255	0.14407	1.27199	0.203376	0.999901
FBgn0011802	199.89	-0.0715242	0.447487	-0.159835	0.873011	0.999901
FBgn0011817	367.001	0.136285	0.37869	0.359886	0.718933	0.999901
FBgn0011818	426.681	-0.169503	0.20855	-0.812766	0.416352	0.999901
FBgn0011822	2560.65	0.123203	0.225276	0.546899	0.584448	0.999901
FBgn0011826	882.325	-0.150543	0.170948	-0.880634	0.378516	0.999901
FBgn0011828	86.8868	-0.0175895	0.488763	-0.0359879	0.971292	0.999901
FBgn0011829	20.2189	0.0490079	0.777653	0.0630202	0.94975	0.999901
FBgn0011832	259.39	-1.03918	1.30416	-0.79682	0.425556	0.999901
FBgn0011834	13979.2	-0.314519	0.22039	-1.4271	0.15355	0.999901
FBgn0011836	317.882	0.0978009	0.283314	0.345204	0.729941	0.999901
FBgn0011837	889.349	0.19018	0.220495	0.862514	0.388405	0.999901
FBgn0012034	6602.9	-0.248515	0.225104	-1.104	0.269595	0.999901
FBgn0012036	5675.74	0.27219	0.223967	1.21531	0.224248	0.999901
FBgn0012037	24408.2	0.140214	0.173763	0.806926	0.419709	0.999901
FBgn0012051	445.609	0.0445214	0.20792	0.214128	0.830448	0.999901
FBgn0012058	375.853	0.0778344	0.208961	0.372482	0.709534	0.999901
FBgn0012344	17.3958	-0.625555	0.70461	-0.887804	0.374646	0.999901
FBgn0013263	425.918	0.0633948	0.183589	0.345309	0.729862	0.999901
FBgn0013269	2730.26	0.111942	0.260784	0.429252	0.66774	0.999901
FBgn0013272	21572	0.0191636	0.154333	0.124171	0.90118	0.999901
FBgn0013275	17.0878	-0.445301	0.769933	-0.578363	0.563019	0.999901
FBgn0013276	211.611	-0.305766	0.336456	-0.908785	0.363464	0.999901
FBgn0013303	508.341	-0.248546	0.186944	-1.32952	0.183678	0.999901
FBgn0013305	1862.57	-0.107877	0.182301	-0.591752	0.554017	0.999901
FBgn0013307	129.918	-0.54359	0.495211	-1.09769	0.272338	0.999901
FBgn0013323	38.0363	0.121588	0.442054	0.275053	0.783276	0.999901
FBgn0013325	25629.4	-0.25419	0.202423	-1.25574	0.209212	0.999901
FBgn0013334	1136.46	-0.115306	0.188173	-0.612765	0.540032	0.999901
FBgn0013342	70.3202	0.270791	0.446563	0.606389	0.544256	0.999901
FBgn0013343	443.298	0.238531	0.190518	1.25201	0.210565	0.999901
FBgn0013347	847.53	0.040667	0.147654	0.275421	0.782993	0.999901
FBgn0013432	228.619	0.0822841	0.222604	0.369643	0.711648	0.999901
FBgn0013435	115.517	0.0162812	0.29598	0.0550077	0.956132	0.999901
FBgn0013469	154.173	0.186303	0.285119	0.653421	0.513485	0.999901
FBgn0013531	116.137	-0.0739419	0.312618	-0.236525	0.813025	0.999901
FBgn0013548	90.6262	-0.382125	0.50527	-0.756278	0.449482	0.999901
FBgn0013563	654.817	0.171928	0.170364	1.00918	0.312889	0.999901
FBgn0013576	3573.95	-0.0504129	0.171255	-0.294373	0.768473	0.999901
FBgn0013672	88206.1	-0.37613	0.248718	-1.51227	0.130464	0.999901
FBgn0013673	1140.63	-0.421558	0.380458	-1.10803	0.26785	0.999901
FBgn0013674	443918	-0.0839622	0.18375	-0.456936	0.647717	0.999901
FBgn0013675	164961	-0.164065	0.233653	-0.702177	0.482569	0.999901
FBgn0013676	252334	0.0609255	0.195273	0.312001	0.75504	0.999901
FBgn0013678	227603	-0.118443	0.228528	-0.518285	0.604259	0.999901
FBgn0013679	41038.7	-0.181469	0.230682	-0.786666	0.431477	0.999901
FBgn0013680	1925.74	-0.258633	0.298646	-0.86602	0.386479	0.999901
FBgn0013681	12319.2	-0.0587691	0.225035	-0.261156	0.793972	0.999901
FBgn0013683	868.68	-0.0434189	0.381704	-0.11375	0.909436	0.999901
FBgn0013684	43550.6	-0.140597	0.259508	-0.541785	0.587967	0.999901
FBgn0013685	1635.9	-0.264255	0.289705	-0.912152	0.361688	0.999901
FBgn0013686	2.02778e+06	-0.327989	0.224914	-1.45829	0.144762	0.999901
FBgn0013688	4938.68	-0.00781581	0.216765	-0.0360566	0.971237	0.999901
FBgn0013689	36.9138	-0.0992228	0.583127	-0.170156	0.864887	0.999901
FBgn0013694	32.7674	0.190415	0.525942	0.362045	0.717319	0.999901
FBgn0013701	37.956	-0.506349	0.551205	-0.918622	0.358293	0.999901
FBgn0013705	37.8732	0.465854	0.556576	0.837	0.402593	0.999901
FBgn0013710	18.4209	0.183783	0.79275	0.23183	0.81667	0.999901
FBgn0013717	270.182	-0.0322539	0.213041	-0.151398	0.879662	0.999901
FBgn0013718	738.737	0.0374637	0.176026	0.21283	0.83146	0.999901
FBgn0013720	187.624	0.312862	0.281051	1.11319	0.265628	0.999901
FBgn0013726	1118.68	-0.25351	0.15901	-1.5943	0.110869	0.999901
FBgn0013732	181.236	0.198471	0.548731	0.361691	0.717583	0.999901
FBgn0013733	4592.37	-0.0536656	0.237784	-0.225691	0.821442	0.999901
FBgn0013746	904.705	0.15769	0.157769	0.999495	0.317555	0.999901
FBgn0013749	2936.24	-0.168456	0.180461	-0.933477	0.350574	0.999901
FBgn0013750	1787.3	0.0286983	0.134223	0.213811	0.830695	0.999901
FBgn0013751	16.514	0.47212	1.0857	0.434855	0.663668	0.999901
FBgn0013753	105.17	0.0713085	0.542154	0.131528	0.895358	0.999901
FBgn0013755	40.6389	1.42398	3.44907	0.41286	0.679709	0.999901
FBgn0013756	864.291	0.0221849	0.185341	0.119698	0.904723	0.999901
FBgn0013759	828.868	-0.257675	0.183459	-1.40454	0.160159	0.999901
FBgn0013762	469.934	-0.0168743	0.185784	-0.0908274	0.92763	0.999901
FBgn0013763	1130.43	0.251953	0.315052	0.79972	0.423873	0.999901
FBgn0013764	346.641	-0.0763825	0.193993	-0.393738	0.693774	0.999901
FBgn0013765	313.085	0.061636	0.214657	0.287138	0.774007	0.999901
FBgn0013770	13972.9	-0.290134	0.177897	-1.63091	0.10291	0.999901
FBgn0013771	3983.27	-0.0413667	0.154965	-0.266943	0.789513	0.999901
FBgn0013772	1698.08	0.241527	0.229736	1.05133	0.293109	0.999901
FBgn0013773	165.385	-0.315058	0.722638	-0.435983	0.662849	0.999901
FBgn0013799	396.29	-0.0687764	0.192801	-0.356722	0.7213	0.999901
FBgn0013811	42.0102	-0.6164	0.538193	-1.14531	0.252079	0.999901
FBgn0013949	59.6456	-0.502067	0.726687	-0.690898	0.489629	0.999901
FBgn0013953	126.003	-0.055764	0.403592	-0.138169	0.890107	0.999901
FBgn0013954	4773.15	0.0895279	0.135883	0.658858	0.509987	0.999901
FBgn0013972	15.1121	0.116785	0.825883	0.141407	0.887549	0.999901
FBgn0013981	8866.45	-0.233288	0.178832	-1.30451	0.192061	0.999901
FBgn0013983	413.888	-0.0651289	0.237584	-0.27413	0.783985	0.999901
FBgn0013987	3096.38	-0.0571411	0.162134	-0.352431	0.724515	0.999901
FBgn0013995	2290.57	-0.182574	0.231887	-0.787341	0.431082	0.999901
FBgn0013997	374.99	0.026088	0.188476	0.138416	0.889912	0.999901
FBgn0014006	788.663	-0.0385435	0.146813	-0.262536	0.792908	0.999901
FBgn0014007	474.59	0.0468993	0.260655	0.179929	0.857208	0.999901
FBgn0014009	2509.46	-0.00724697	0.170482	-0.0425086	0.966093	0.999901
FBgn0014010	5841.06	-0.0966936	0.148401	-0.651569	0.514679	0.999901
FBgn0014011	1835.9	0.0100397	0.157962	0.0635574	0.949323	0.999901
FBgn0014018	1827.26	-0.0305558	0.16967	-0.18009	0.857082	0.999901
FBgn0014020	8180.78	0.0168374	0.179003	0.0940621	0.92506	0.999901
FBgn0014022	234.239	0.219982	0.348486	0.63125	0.527877	0.999901
FBgn0014023	560.376	-0.243596	0.26322	-0.925445	0.354734	0.999901
FBgn0014024	571.697	-0.0970711	0.178513	-0.543777	0.586595	0.999901
FBgn0014026	38651.7	-0.0832927	0.193968	-0.429414	0.667622	0.999901
FBgn0014028	3035.02	-0.103798	0.388484	-0.267187	0.789325	0.999901
FBgn0014029	807.425	0.0360304	0.166563	0.216318	0.82874	0.999901
FBgn0014031	339.649	-0.884359	0.40275	-2.1958	0.0281061	0.999901
FBgn0014032	514.714	0.396855	0.190763	2.08036	0.0374925	0.999901
FBgn0014033	28.3252	-0.0904309	0.619952	-0.145867	0.884026	0.999901
FBgn0014037	2441.88	0.0931252	0.151017	0.616652	0.537464	0.999901
FBgn0014073	82.9939	0.0114111	0.390405	0.0292289	0.976682	0.999901
FBgn0014075	1091.58	0.260675	0.18534	1.40647	0.159586	0.999901
FBgn0014076	328.266	1.48592	1.64182	0.905045	0.365441	0.999901
FBgn0014092	362.603	0.155962	0.178104	0.875682	0.381203	0.999901
FBgn0014127	188.134	0.233639	0.464276	0.503233	0.614801	0.999901
FBgn0014133	2743.53	-0.304064	0.133201	-2.28274	0.0224458	0.999901
FBgn0014135	281.663	0.056007	0.248627	0.225265	0.821773	0.999901
FBgn0014141	514.875	-0.32276	0.226856	-1.42276	0.154807	0.999901
FBgn0014143	24.91	0.159221	0.748015	0.212857	0.831438	0.999901
FBgn0014163	819.719	0.30452	0.351295	0.866851	0.386024	0.999901
FBgn0014184	34279.2	-0.212376	0.168122	-1.26322	0.206509	0.999901
FBgn0014189	1897.01	0.199117	0.177481	1.12191	0.261902	0.999901
FBgn0014269	378.927	0.0858835	0.214345	0.400679	0.688656	0.999901
FBgn0014340	154.778	-0.0193432	0.297362	-0.0650495	0.948135	0.999901
FBgn0014342	299.727	0.130492	0.240512	0.542562	0.587432	0.999901
FBgn0014343	68.8573	-0.101525	0.366497	-0.277014	0.781769	0.999901
FBgn0014366	468.985	0.150624	0.220547	0.682957	0.494634	0.999901
FBgn0014380	3129.13	0.0558342	0.210827	0.264835	0.791137	0.999901
FBgn0014388	1213.58	-0.0111547	0.185555	-0.0601152	0.952064	0.999901
FBgn0014391	4332.27	0.0502067	0.201852	0.248731	0.803569	0.999901
FBgn0014395	131.546	0.0284429	0.322442	0.088211	0.929709	0.999901
FBgn0014396	2074.08	0.0344022	0.285467	0.120512	0.904078	0.999901
FBgn0014411	1029.71	0.0747288	0.140148	0.533213	0.593886	0.999901
FBgn0014417	220.538	-0.210804	0.513859	-0.410238	0.681632	0.999901
FBgn0014427	1546.15	0.0465346	0.234941	0.198069	0.842991	0.999901
FBgn0014455	2846.94	-0.49637	0.226788	-2.18869	0.0286193	0.999901
FBgn0014464	39.5646	-0.521585	0.964844	-0.540589	0.588791	0.999901
FBgn0014465	37.5772	-0.662869	1.16484	-0.569064	0.569313	0.999901
FBgn0014466	41.8253	-0.53816	1.22627	-0.43886	0.660763	0.999901
FBgn0014469	6420.9	-0.123465	0.178635	-0.691161	0.489464	0.999901
FBgn0014857	3015.76	0.053997	0.210228	0.256849	0.797295	0.999901
FBgn0014861	216.445	0.011677	0.715755	0.0163142	0.986984	0.999901
FBgn0014863	1805.97	4.91089701140728e-05	0.330217	0.000148717	0.999881	0.999901
FBgn0014868	2074.64	0.0197915	0.252479	0.0783888	0.937519	0.999901
FBgn0014869	2800.24	-0.356995	0.223912	-1.59435	0.110857	0.999901
FBgn0014870	630.044	-0.187783	0.196319	-0.956519	0.33881	0.999901
FBgn0014877	873.257	0.114061	0.1783	0.639716	0.522357	0.999901
FBgn0014879	934.902	0.167135	0.240223	0.695749	0.486586	0.999901
FBgn0014903	98.8329	-0.419456	0.448519	-0.935202	0.349684	0.999901
FBgn0014906	1820.1	-0.0764143	0.141659	-0.539425	0.589593	0.999901
FBgn0014930	858.461	-0.0826499	0.235854	-0.350428	0.726018	0.999901
FBgn0014931	125.866	0.194861	0.428115	0.45516	0.648994	0.999901
FBgn0015000	1174.62	-0.0792571	0.166103	-0.477155	0.633251	0.999901
FBgn0015001	4194.06	0.0940165	0.183315	0.512868	0.608044	0.999901
FBgn0015010	4006.65	0.0562481	0.16344	0.344152	0.730732	0.999901
FBgn0015011	808.621	-0.0040239	0.219566	-0.0183267	0.985378	0.999901
FBgn0015019	2815.86	-0.401907	0.219563	-1.83049	0.0671774	0.999901
FBgn0015024	5160.67	0.0150758	0.141256	0.106727	0.915005	0.999901
FBgn0015025	100.093	0.0067658	0.298175	0.0226907	0.981897	0.999901
FBgn0015031	3574.88	0.114272	0.224459	0.509099	0.610683	0.999901
FBgn0015033	895.898	0.239731	0.241647	0.992072	0.321162	0.999901
FBgn0015034	61.1148	-0.147638	0.37801	-0.390565	0.696119	0.999901
FBgn0015036	665.374	0.180172	0.233119	0.772875	0.439597	0.999901
FBgn0015037	3140.83	-0.178901	0.227127	-0.78767	0.43089	0.999901
FBgn0015038	406.78	0.227156	0.224186	1.01325	0.310942	0.999901
FBgn0015040	131.479	-0.103757	0.35089	-0.295698	0.767461	0.999901
FBgn0015075	353.37	-0.104383	0.20776	-0.502423	0.61537	0.999901
FBgn0015218	3401.36	0.0548593	0.132831	0.412999	0.679607	0.999901
FBgn0015221	37016.3	0.168362	0.221865	0.75885	0.447942	0.999901
FBgn0015222	43536.9	0.0443487	0.188169	0.235686	0.813677	0.999901
FBgn0015229	395.675	-0.0298336	0.335951	-0.0888035	0.929238	0.999901
FBgn0015239	855.374	0.0427757	0.206059	0.207589	0.83555	0.999901
FBgn0015240	1787.48	-0.60011	0.257931	-2.32663	0.0199848	0.999901
FBgn0015245	4902.03	-0.191717	0.196887	-0.973741	0.330185	0.999901
FBgn0015247	858.079	-0.102112	0.192359	-0.530842	0.595528	0.999901
FBgn0015268	3081.46	-0.0591893	0.170873	-0.346393	0.729047	0.999901
FBgn0015269	275.307	0.120136	0.219596	0.547079	0.584325	0.999901
FBgn0015270	79.2288	-0.110225	0.770512	-0.143054	0.886247	0.999901
FBgn0015271	59.9798	0.0360113	0.709718	0.0507403	0.959532	0.999901
FBgn0015277	529.32	-0.528516	0.345782	-1.52847	0.126396	0.999901
FBgn0015278	1568.76	-9.48678e-05	0.139316	-0.000680953	0.999457	0.999901
FBgn0015279	530.543	0.00318751	0.185864	0.0171497	0.986317	0.999901
FBgn0015282	2436.55	0.106877	0.128611	0.83101	0.405968	0.999901
FBgn0015283	1975.82	0.0761871	0.15426	0.493887	0.621386	0.999901
FBgn0015286	2934.96	-0.123006	0.134424	-0.915059	0.36016	0.999901
FBgn0015288	18624.6	-0.0534456	0.276387	-0.193372	0.846667	0.999901
FBgn0015295	455.688	-0.182124	0.202061	-0.901332	0.367412	0.999901
FBgn0015296	408.398	-0.0390529	0.206588	-0.189038	0.850063	0.999901
FBgn0015298	573.455	0.0220362	0.222825	0.0988945	0.921222	0.999901
FBgn0015299	492.324	-0.247627	0.305203	-0.811352	0.417164	0.999901
FBgn0015320	840.219	0.134729	0.183728	0.733306	0.463372	0.999901
FBgn0015321	1439.68	0.231941	0.212345	1.09228	0.274709	0.999901
FBgn0015331	162.658	0.259085	0.294615	0.8794	0.379185	0.999901
FBgn0015336	701.675	-0.521061	0.274442	-1.89862	0.0576151	0.999901
FBgn0015338	817.944	-0.0110687	0.192986	-0.0573547	0.954263	0.999901
FBgn0015351	119.824	0.11481	0.345125	0.332661	0.73939	0.999901
FBgn0015359	247.661	0.0667056	0.288763	0.231005	0.817311	0.999901
FBgn0015360	466.573	0.0555622	0.195745	0.28385	0.776525	0.999901
FBgn0015371	168.171	-0.429361	0.54951	-0.781352	0.434595	0.999901
FBgn0015372	356.961	0.0617506	0.189035	0.326663	0.743923	0.999901
FBgn0015376	55.759	0.136983	0.685974	0.199691	0.841722	0.999901
FBgn0015379	362.953	0.217529	0.214304	1.01505	0.310082	0.999901
FBgn0015380	213.37	-0.163684	0.261855	-0.625093	0.53191	0.999901
FBgn0015391	241.273	0.481869	0.549248	0.877326	0.38031	0.999901
FBgn0015396	239.367	-0.278004	0.723666	-0.384161	0.700859	0.999901
FBgn0015402	255.054	0.0772247	0.228311	0.338243	0.73518	0.999901
FBgn0015477	1098.41	0.128801	0.141391	0.910954	0.36232	0.999901
FBgn0015509	1448.13	0.193211	0.224451	0.860815	0.38934	0.999901
FBgn0015513	1109.95	-0.0159488	0.172181	-0.0926282	0.926199	0.999901
FBgn0015520	167.707	0.172033	0.351202	0.489842	0.624246	0.999901
FBgn0015521	23176.1	-0.275353	0.200582	-1.37277	0.169824	0.999901
FBgn0015522	305.183	-0.026682	0.20396	-0.13082	0.895918	0.999901
FBgn0015524	25.8612	0.542094	0.90464	0.599237	0.549015	0.999901
FBgn0015527	886.843	-0.330381	0.175521	-1.88229	0.0597971	0.999901
FBgn0015543	41.5435	0.0279088	0.464771	0.0600486	0.952117	0.999901
FBgn0015544	319.863	0.0953801	0.221688	0.430245	0.667018	0.999901
FBgn0015546	172.128	0.0931806	0.379699	0.245407	0.806142	0.999901
FBgn0015550	42.1608	0.0385787	0.417881	0.09232	0.926444	0.999901
FBgn0015553	110.209	-0.589188	0.833956	-0.706497	0.479879	0.999901
FBgn0015558	19.9328	-0.540994	1.00921	-0.53606	0.591917	0.999901
FBgn0015568	1083.84	0.0170419	0.256552	0.0664266	0.947038	0.999901
FBgn0015569	1016.26	0.0892833	0.151812	0.588119	0.556452	0.999901
FBgn0015570	131.372	0.171117	0.324936	0.526617	0.59846	0.999901
FBgn0015572	201.903	0.345031	0.255414	1.35087	0.176737	0.999901
FBgn0015575	3635.38	-0.046039	0.228361	-0.201606	0.840225	0.999901
FBgn0015576	984.792	-0.0234942	0.252051	-0.0932118	0.925735	0.999901
FBgn0015577	1190.88	-0.126948	0.203842	-0.622777	0.533431	0.999901
FBgn0015582	624.689	-0.16769	0.173491	-0.966565	0.333762	0.999901
FBgn0015589	799.178	-0.185704	0.21097	-0.880238	0.37873	0.999901
FBgn0015591	1108.62	-0.111324	0.221933	-0.50161	0.615942	0.999901
FBgn0015600	376.188	0.0117831	0.223414	0.0527411	0.957938	0.999901
FBgn0015602	462.996	-0.0974318	0.25588	-0.380772	0.703372	0.999901
FBgn0015609	18.9689	0.0625351	0.643944	0.0971127	0.922637	0.999901
FBgn0015614	1214.2	-0.0244835	0.180617	-0.135555	0.892173	0.999901
FBgn0015615	437.922	0.0319722	0.292133	0.109444	0.91285	0.999901
FBgn0015618	107.032	-0.179516	0.326717	-0.549454	0.582694	0.999901
FBgn0015621	152.195	-0.363521	0.274028	-1.32659	0.184646	0.999901
FBgn0015622	5872.49	-0.083743	0.148128	-0.56534	0.571842	0.999901
FBgn0015623	12690.5	0.0359781	0.237984	0.151178	0.879835	0.999901
FBgn0015625	304.553	0.44784	1.2113	0.369718	0.711593	0.999901
FBgn0015663	480.931	0.138638	0.251707	0.550789	0.581779	0.999901
FBgn0015664	577.659	0.012132	0.210608	0.0576045	0.954064	0.999901
FBgn0015721	45.5028	0.21367	0.50685	0.421564	0.673343	0.999901
FBgn0015737	2156.99	0.149178	0.200989	0.742217	0.457956	0.999901
FBgn0015754	1755.45	0.000690428	0.141024	0.0048958	0.996094	0.999901
FBgn0015756	30218.2	-0.206421	0.174234	-1.18474	0.236121	0.999901
FBgn0015765	1016.98	-0.0349533	0.204762	-0.170702	0.864458	0.999901
FBgn0015766	2899.63	0.162268	0.284005	0.571358	0.567757	0.999901
FBgn0015772	1277.85	-0.183879	0.179643	-1.02358	0.306035	0.999901
FBgn0015773	1096.26	-0.200657	0.28733	-0.69835	0.484959	0.999901
FBgn0015774	130.538	0.176908	0.269836	0.655612	0.512074	0.999901
FBgn0015776	5958.73	0.0222322	0.125844	0.176666	0.859771	0.999901
FBgn0015777	223.399	0.443764	0.328907	1.34921	0.17727	0.999901
FBgn0015778	5751.61	0.0238237	0.247535	0.0962437	0.923327	0.999901
FBgn0015781	601.555	0.048684	0.208037	0.234016	0.814973	0.999901
FBgn0015789	4443.91	-0.0148026	0.136057	-0.108797	0.913363	0.999901
FBgn0015790	6068.87	0.14389	0.139359	1.03252	0.301831	0.999901
FBgn0015791	967.855	0.0236201	0.210793	0.112053	0.910781	0.999901
FBgn0015793	351.883	-0.221126	0.187882	-1.17694	0.239218	0.999901
FBgn0015794	1483.73	-0.344114	0.237755	-1.44735	0.147799	0.999901
FBgn0015795	6215.23	-0.18321	0.210131	-0.871885	0.383271	0.999901
FBgn0015797	2375.04	0.0278371	0.136881	0.203367	0.838848	0.999901
FBgn0015799	507.353	-0.183421	0.248894	-0.736943	0.461157	0.999901
FBgn0015801	120.924	0.209772	0.41992	0.499551	0.617391	0.999901
FBgn0015803	641.921	-0.208691	0.189342	-1.10219	0.270379	0.999901
FBgn0015805	946.791	0.432803	0.273293	1.58366	0.113271	0.999901
FBgn0015808	1786.93	0.11528	0.220434	0.522967	0.600997	0.999901
FBgn0015818	199.807	-0.134852	0.313244	-0.430501	0.666831	0.999901
FBgn0015828	337.14	-0.162284	0.245905	-0.659944	0.50929	0.999901
FBgn0015829	213.195	-0.0111464	0.234873	-0.0474573	0.962149	0.999901
FBgn0015834	3780.35	-0.0056114	0.141161	-0.0397517	0.968291	0.999901
FBgn0015838	303.511	-0.0320162	0.338965	-0.0944526	0.92475	0.999901
FBgn0015872	2766.3	0.00261462	0.214495	0.0121896	0.990274	0.999901
FBgn0015903	613.009	0.0239739	0.24236	0.0989187	0.921203	0.999901
FBgn0015904	88.8353	0.611709	0.70023	0.873583	0.382345	0.999901
FBgn0015905	310.675	0.00697625	0.198208	0.0351967	0.971923	0.999901
FBgn0015919	124.823	0.624542	0.845678	0.73851	0.460205	0.999901
FBgn0015924	1791.37	0.02327	0.127453	0.182577	0.85513	0.999901
FBgn0015925	355.122	0.0509505	0.332932	0.153035	0.87837	0.999901
FBgn0015926	139.28	-0.395267	0.953976	-0.414337	0.678628	0.999901
FBgn0015929	234.577	0.178896	0.626073	0.285743	0.775075	0.999901
FBgn0015949	975.058	0.188193	0.255224	0.737363	0.460901	0.999901
FBgn0016013	70.2967	-0.262501	0.375224	-0.699587	0.484185	0.999901
FBgn0016032	96.4976	0.0463161	0.374651	0.123625	0.901613	0.999901
FBgn0016034	112.93	0.123627	0.726446	0.170181	0.864868	0.999901
FBgn0016038	431.759	-0.187778	0.198233	-0.947258	0.343507	0.999901
FBgn0016041	1550.48	0.231639	0.17338	1.33602	0.181544	0.999901
FBgn0016053	610.752	-1.36192	1.3927	-0.977896	0.328126	0.999901
FBgn0016054	105.082	-0.401006	0.633454	-0.633047	0.526703	0.999901
FBgn0016059	834.029	0.099331	0.198743	0.499795	0.617219	0.999901
FBgn0016061	15.1572	0.609317	0.687924	0.885734	0.375761	0.999901
FBgn0016070	1682.61	-0.138701	0.866333	-0.160101	0.872801	0.999901
FBgn0016075	124.41	0.128418	0.405042	0.317047	0.751208	0.999901
FBgn0016076	1556.18	-0.112242	0.259393	-0.432711	0.665225	0.999901
FBgn0016078	2164.31	-0.0410648	0.206736	-0.198634	0.842549	0.999901
FBgn0016081	1311	-0.112382	0.269084	-0.417645	0.676207	0.999901
FBgn0016119	3304.43	0.163311	0.258776	0.631093	0.52798	0.999901
FBgn0016120	4996.91	0.240019	0.231712	1.03585	0.300272	0.999901
FBgn0016122	403.512	0.104948	0.217811	0.481829	0.629928	0.999901
FBgn0016126	1344.23	-0.22526	0.160454	-1.40389	0.160351	0.999901
FBgn0016131	191.083	0.181045	0.245695	0.736869	0.461202	0.999901
FBgn0016641	191.721	0.0159965	0.268924	0.0594833	0.952567	0.999901
FBgn0016650	114.405	0.134768	0.368071	0.366148	0.714255	0.999901
FBgn0016672	489.904	0.044364	0.175812	0.252338	0.80078	0.999901
FBgn0016675	162.02	-0.508414	0.340295	-1.49404	0.135165	0.999901
FBgn0016685	2999.11	-0.0643966	0.155426	-0.414323	0.678638	0.999901
FBgn0016687	3902.23	-0.00250836	0.193003	-0.0129965	0.989631	0.999901
FBgn0016691	6767.31	0.128801	0.195445	0.659014	0.509887	0.999901
FBgn0016693	3277.49	-0.0403418	0.209643	-0.192431	0.847404	0.999901
FBgn0016694	8227.88	0.136331	0.156645	0.870315	0.384128	0.999901
FBgn0016696	1542.08	-0.0373762	0.140315	-0.266375	0.789951	0.999901
FBgn0016697	2181.69	-0.123924	0.183051	-0.676993	0.49841	0.999901
FBgn0016698	182.097	0.466712	0.328245	1.42184	0.155073	0.999901
FBgn0016701	1119	-0.31188	0.181718	-1.71628	0.0861103	0.999901
FBgn0016715	937.687	-0.00130518	0.219793	-0.0059382	0.995262	0.999901
FBgn0016726	22126.8	-0.154295	0.142948	-1.07938	0.28042	0.999901
FBgn0016754	367.094	-0.378043	0.252303	-1.49837	0.134037	0.999901
FBgn0016756	1970.88	0.0331026	0.185226	0.178715	0.858162	0.999901
FBgn0016762	123.51	0.143486	0.270385	0.530673	0.595645	0.999901
FBgn0016794	360.127	-0.268844	0.263304	-1.02104	0.307236	0.999901
FBgn0016797	848.045	-0.0236385	0.203376	-0.116231	0.90747	0.999901
FBgn0016917	5321.78	-0.144768	0.146314	-0.989434	0.322451	0.999901
FBgn0016920	43.1384	0.500408	0.576879	0.86744	0.385701	0.999901
FBgn0016926	4119.64	0.146834	0.178184	0.824061	0.409905	0.999901
FBgn0016930	499.174	0.041009	0.199325	0.205739	0.836995	0.999901
FBgn0016970	86.2017	-0.338128	0.408252	-0.828234	0.407538	0.999901
FBgn0016977	2364.22	0.134043	0.159864	0.838476	0.401763	0.999901
FBgn0016978	463.418	-0.193068	0.206475	-0.935065	0.349755	0.999901
FBgn0016983	938.382	0.21751	0.240808	0.903248	0.366394	0.999901
FBgn0016984	1371.76	-0.25847	0.217471	-1.18853	0.234626	0.999901
FBgn0017414	119.55	-0.191492	0.262602	-0.729211	0.465873	0.999901
FBgn0017418	1011.62	-0.0431442	0.151149	-0.285441	0.775306	0.999901
FBgn0017429	390.495	0.0287842	0.182093	0.158074	0.874398	0.999901
FBgn0017430	196.074	0.241068	0.309222	0.779597	0.435628	0.999901
FBgn0017448	534.527	-1.35808	0.883328	-1.53746	0.124181	0.999901
FBgn0017457	529.544	0.0478202	0.24581	0.194542	0.845752	0.999901
FBgn0017482	775.712	-0.0880059	0.230825	-0.381267	0.703005	0.999901
FBgn0017545	46557.2	-0.148625	0.135142	-1.09977	0.271433	0.999901
FBgn0017550	668.136	-0.188403	0.202743	-0.929269	0.35275	0.999901
FBgn0017551	121.395	-0.377822	0.658092	-0.574117	0.565888	0.999901
FBgn0017558	2701.48	0.0288512	0.182872	0.157767	0.87464	0.999901
FBgn0017561	425.647	0.0463664	0.278147	0.166697	0.867608	0.999901
FBgn0017566	3390.34	-0.150045	0.310414	-0.483369	0.628834	0.999901
FBgn0017567	1832.46	0.383184	0.19572	1.95782	0.0502512	0.999901
FBgn0017572	1451.24	0.122684	0.181571	0.675683	0.499242	0.999901
FBgn0017577	220.166	0.0333533	0.750716	0.0444287	0.964563	0.999901
FBgn0017578	591.612	-0.101642	0.218918	-0.464291	0.642439	0.999901
FBgn0017579	33350.7	-0.209062	0.183738	-1.13783	0.255193	0.999901
FBgn0017581	11177.3	0.0195091	0.150203	0.129885	0.896657	0.999901
FBgn0019624	9751.12	-0.133794	0.221437	-0.604209	0.545704	0.999901
FBgn0019644	6169.42	-0.0317329	0.240089	-0.132171	0.894849	0.999901
FBgn0019661	98.0301	1.14328	0.810833	1.41001	0.158537	0.999901
FBgn0019662	1195.3	-0.0045082	0.145091	-0.0310716	0.975212	0.999901
FBgn0019686	487.383	-0.410075	0.599737	-0.683758	0.494128	0.999901
FBgn0019830	3887.22	0.0557718	0.235984	0.236337	0.813171	0.999901
FBgn0019890	1390.96	-0.196898	0.203775	-0.966251	0.333919	0.999901
FBgn0019925	2919.8	0.231858	0.153963	1.50593	0.132085	0.999901
FBgn0019928	523.606	0.276329	0.545834	0.50625	0.612681	0.999901
FBgn0019929	47.5512	0.26616	0.53153	0.500743	0.616552	0.999901
FBgn0019932	509.587	-0.15994	0.175847	-0.909542	0.363064	0.999901
FBgn0019936	20128	0.107635	0.164109	0.655878	0.511902	0.999901
FBgn0019938	926.162	-0.24509	0.20288	-1.20805	0.227027	0.999901
FBgn0019949	228.975	0.02994	0.249506	0.119997	0.904485	0.999901
FBgn0019952	301.866	-0.148041	0.329025	-0.449938	0.652755	0.999901
FBgn0019957	2874.9	0.340636	0.168859	2.01727	0.0436668	0.999901
FBgn0019960	2785.01	0.00457657	0.246712	0.0185502	0.9852	0.999901
FBgn0019968	1447.47	-0.150635	0.197291	-0.763515	0.445156	0.999901
FBgn0019972	779.298	-0.0559055	0.158826	-0.351993	0.724844	0.999901
FBgn0019982	1533.34	-0.0470389	0.186092	-0.252772	0.800444	0.999901
FBgn0019990	342.395	0.0303661	0.244514	0.12419	0.901165	0.999901
FBgn0020018	458.206	0.179254	0.171727	1.04383	0.296563	0.999901
FBgn0020224	1322.92	0.279202	0.171969	1.62356	0.104469	0.999901
FBgn0020235	6612.72	0.111424	0.217385	0.512564	0.608256	0.999901
FBgn0020236	2063.64	-0.0622585	0.208914	-0.29801	0.765695	0.999901
FBgn0020238	11078.6	-0.0209376	0.150605	-0.139023	0.889432	0.999901
FBgn0020248	146.247	-1.22014	0.943082	-1.29378	0.195741	0.999901
FBgn0020249	1593.59	0.0276623	0.145387	0.190266	0.849101	0.999901
FBgn0020251	529.116	0.068968	0.172389	0.400071	0.689104	0.999901
FBgn0020255	5640.47	0.120839	0.168013	0.719225	0.472002	0.999901
FBgn0020257	1127.89	-0.038432	0.200161	-0.192005	0.847738	0.999901
FBgn0020261	397.453	-0.0524794	0.184291	-0.284764	0.775825	0.999901
FBgn0020269	16.3605	-0.517012	0.755033	-0.684754	0.493499	0.999901
FBgn0020270	542.073	0.126052	0.215923	0.583781	0.559368	0.999901
FBgn0020272	197.422	-0.286525	0.289336	-0.990284	0.322035	0.999901
FBgn0020278	700.596	-0.0760582	0.251378	-0.302565	0.762222	0.999901
FBgn0020279	1805.14	-0.176139	0.142488	-1.23617	0.216396	0.999901
FBgn0020294	178.638	-0.0302066	0.284531	-0.106163	0.915453	0.999901
FBgn0020299	215.075	-0.104634	0.344125	-0.304058	0.761084	0.999901
FBgn0020300	59.5946	0.377445	0.57729	0.653822	0.513227	0.999901
FBgn0020304	795.48	-0.152355	0.209967	-0.725613	0.468076	0.999901
FBgn0020305	516.46	-0.311582	0.193169	-1.613	0.106744	0.999901
FBgn0020306	2632.85	-0.0937716	0.166722	-0.562444	0.573814	0.999901
FBgn0020307	965.564	-0.132253	0.239615	-0.551938	0.580991	0.999901
FBgn0020309	1492.88	-0.104703	0.179512	-0.583264	0.559715	0.999901
FBgn0020312	325.14	0.179989	0.318272	0.565517	0.571722	0.999901
FBgn0020369	3031.02	-0.0693925	0.146417	-0.473938	0.635544	0.999901
FBgn0020370	2229.98	-0.0524274	0.151716	-0.345563	0.729671	0.999901
FBgn0020378	41.0427	-0.822069	1.1474	-0.716463	0.473705	0.999901
FBgn0020379	126.652	-0.11473	0.2572	-0.446072	0.655545	0.999901
FBgn0020381	519.946	-0.166508	0.202811	-0.821001	0.411646	0.999901
FBgn0020385	854.317	0.158581	0.343421	0.46177	0.644247	0.999901
FBgn0020386	1889.07	-0.0626331	0.199694	-0.313645	0.75379	0.999901
FBgn0020388	532.685	-0.0876042	0.228314	-0.3837	0.701201	0.999901
FBgn0020389	583.598	-0.249984	0.270267	-0.924954	0.35499	0.999901
FBgn0020391	37.5732	0.364239	0.506632	0.718942	0.472176	0.999901
FBgn0020392	1058.73	0.27872	0.226537	1.23035	0.218566	0.999901
FBgn0020407	147.061	0.338861	0.346477	0.978017	0.328066	0.999901
FBgn0020412	825.656	0.0830494	0.157936	0.525841	0.598999	0.999901
FBgn0020414	658.653	0.106277	0.266897	0.398195	0.690487	0.999901
FBgn0020415	359.643	0.137088	0.30178	0.454264	0.649639	0.999901
FBgn0020416	212.151	-0.0934905	0.363732	-0.257031	0.797155	0.999901
FBgn0020440	487.79	0.0637164	0.200322	0.31807	0.750432	0.999901
FBgn0020443	4013.7	-0.120536	0.153857	-0.783428	0.433376	0.999901
FBgn0020445	211.404	-0.267717	0.503565	-0.531643	0.594973	0.999901
FBgn0020493	635.352	0.0868722	0.200976	0.432252	0.665558	0.999901
FBgn0020496	3304.37	0.0076766	0.124941	0.0614419	0.951007	0.999901
FBgn0020497	1835.75	-0.0051378	0.143432	-0.0358205	0.971425	0.999901
FBgn0020503	2376.77	0.0450117	0.172693	0.260646	0.794365	0.999901
FBgn0020506	363.138	0.968327	0.475749	2.03537	0.0418134	0.999901
FBgn0020508	5837.27	-0.0125585	0.240299	-0.052262	0.95832	0.999901
FBgn0020510	504.771	0.071182	0.200876	0.354358	0.72307	0.999901
FBgn0020513	1023.96	-0.0613379	0.202082	-0.30353	0.761486	0.999901
FBgn0020521	199.905	-0.00265419	0.312676	-0.0084886	0.993227	0.999901
FBgn0020545	4054.21	-0.363091	0.286718	-1.26637	0.20538	0.999901
FBgn0020616	339.98	0.0583089	0.229613	0.253944	0.799539	0.999901
FBgn0020618	32483.9	-0.00859231	0.216898	-0.0396145	0.968401	0.999901
FBgn0020620	688.46	0.0504231	0.157679	0.319783	0.749133	0.999901
FBgn0020621	1548.53	-0.0557778	0.175272	-0.318235	0.750307	0.999901
FBgn0020622	1441.76	-0.32964	0.259136	-1.27207	0.203347	0.999901
FBgn0020626	1924.56	-0.301693	0.222851	-1.35379	0.175803	0.999901
FBgn0020633	54.5409	1.01838	0.859998	1.18416	0.236349	0.999901
FBgn0020647	392.092	-0.00922123	0.201128	-0.0458476	0.963432	0.999901
FBgn0020653	7806.89	-0.1827	0.291523	-0.62671	0.530849	0.999901
FBgn0020655	1240.02	0.0275434	0.214149	0.128618	0.89766	0.999901
FBgn0020660	238.867	-0.0901207	0.421053	-0.214037	0.830519	0.999901
FBgn0020762	535.382	-0.234975	0.29762	-0.789514	0.429812	0.999901
FBgn0020764	2056.71	-0.0295721	0.296554	-0.0997194	0.920567	0.999901
FBgn0020767	543.09	-0.191048	0.201293	-0.949104	0.342568	0.999901
FBgn0020887	361.277	-0.342	0.264039	-1.29527	0.195228	0.999901
FBgn0020906	53308.9	0.329842	0.264509	1.247	0.212399	0.999901
FBgn0020907	301.609	-0.485018	0.461873	-1.05011	0.293667	0.999901
FBgn0020908	42.6636	1.13697	0.731829	1.55359	0.120281	0.999901
FBgn0020909	361.57	-0.0330572	0.210763	-0.156846	0.875367	0.999901
FBgn0020910	48202.7	-0.00932038	0.210674	-0.0442409	0.964712	0.999901
FBgn0020912	1311.15	-0.279167	0.259089	-1.07749	0.28126	0.999901
FBgn0020930	189.358	-0.193062	0.222203	-0.868855	0.384926	0.999901
FBgn0021750	254.533	0.156061	0.239711	0.651039	0.515021	0.999901
FBgn0021760	938.656	0.138465	0.147529	0.938558	0.347958	0.999901
FBgn0021761	531.357	0.0163175	0.315636	0.0516971	0.95877	0.999901
FBgn0021764	275.295	0.172972	0.29011	0.596229	0.551023	0.999901
FBgn0021765	1609.68	-0.243864	0.247678	-0.984601	0.32482	0.999901
FBgn0021767	110.496	-0.0490809	0.348677	-0.140763	0.888057	0.999901
FBgn0021768	972.933	0.137826	0.229621	0.600232	0.548352	0.999901
FBgn0021776	422.328	-0.226318	0.363009	-0.62345	0.532989	0.999901
FBgn0021796	621.041	-0.0414543	0.164469	-0.25205	0.801003	0.999901
FBgn0021800	359.448	-0.0408732	0.323689	-0.126273	0.899516	0.999901
FBgn0021814	845.245	-0.0738048	0.152227	-0.484833	0.627795	0.999901
FBgn0021825	1140.89	0.0559863	0.18181	0.307938	0.75813	0.999901
FBgn0021847	695.389	0.00512898	0.172714	0.0296964	0.976309	0.999901
FBgn0021856	443.83	0.210016	0.167125	1.25664	0.208886	0.999901
FBgn0021872	9768.7	-0.387493	0.257253	-1.50627	0.131998	0.999901
FBgn0021874	457.541	-0.428912	0.204794	-2.09436	0.0362279	0.999901
FBgn0021875	242.597	-0.107119	0.203578	-0.52618	0.598763	0.999901
FBgn0021895	665.849	0.022683	0.19293	0.117571	0.906407	0.999901
FBgn0021906	4571.52	-0.118197	0.342169	-0.345434	0.729768	0.999901
FBgn0021944	1346.17	-0.111267	0.242821	-0.458225	0.646791	0.999901
FBgn0021967	2844.09	0.0561364	0.181577	0.309161	0.757199	0.999901
FBgn0021979	4689.89	-0.303615	0.264028	-1.14993	0.250171	0.999901
FBgn0021995	778.133	-0.225346	0.189011	-1.19224	0.233167	0.999901
FBgn0022023	3947.83	0.0301173	0.179853	0.167455	0.867012	0.999901
FBgn0022027	461.415	-0.13213	0.209731	-0.629995	0.528698	0.999901
FBgn0022029	657.659	-0.0938273	0.166345	-0.564051	0.572719	0.999901
FBgn0022069	980.133	-0.0895476	0.199794	-0.448199	0.65401	0.999901
FBgn0022097	10746.7	0.0176086	0.1758	0.100163	0.920215	0.999901
FBgn0022153	803.615	0.0574031	0.154981	0.370388	0.711094	0.999901
FBgn0022160	2285.79	-0.56662	0.313679	-1.80637	0.0708604	0.999901
FBgn0022213	946.759	0.00508404	0.283869	0.0179098	0.985711	0.999901
FBgn0022224	269.165	0.000772198	0.204565	0.00377484	0.996988	0.999901
FBgn0022238	1672.31	0.0171205	0.181594	0.0942789	0.924888	0.999901
FBgn0022288	863.21	-0.0427126	0.173735	-0.245849	0.8058	0.999901
FBgn0022338	323.794	0.108276	0.500449	0.216358	0.828709	0.999901
FBgn0022343	1580.92	-0.0682675	0.147707	-0.462183	0.64395	0.999901
FBgn0022344	830.388	-0.0378796	0.198217	-0.191101	0.848446	0.999901
FBgn0022349	2261.88	-0.00178269	0.154671	-0.0115257	0.990804	0.999901
FBgn0022355	227.003	-0.0188961	0.357755	-0.0528186	0.957876	0.999901
FBgn0022359	35.9446	-0.242555	0.601363	-0.403341	0.686697	0.999901
FBgn0022361	1463.16	-0.212061	0.241529	-0.877994	0.379947	0.999901
FBgn0022382	2163.41	0.00908699	0.147567	0.0615786	0.950898	0.999901
FBgn0022699	239.133	-0.246447	0.330848	-0.744895	0.456335	0.999901
FBgn0022700	724.368	0.233959	0.315146	0.742384	0.457855	0.999901
FBgn0022702	130.522	-0.600389	0.386413	-1.55375	0.120244	0.999901
FBgn0022709	686.174	-0.131109	0.20074	-0.653129	0.513673	0.999901
FBgn0022710	1247.92	0.159821	0.163157	0.979552	0.327307	0.999901
FBgn0022724	129.401	0.0441354	0.384436	0.114805	0.908599	0.999901
FBgn0022740	25.6576	0.339765	0.542661	0.626109	0.531243	0.999901
FBgn0022764	1633.7	0.0562497	0.206725	0.272099	0.785546	0.999901
FBgn0022768	471.511	-0.173454	0.195345	-0.887936	0.374575	0.999901
FBgn0022770	60.455	0.295417	0.562383	0.525294	0.599379	0.999901
FBgn0022774	91.3474	-0.37597	0.371904	-1.01093	0.312048	0.999901
FBgn0022786	294.338	0.0291673	0.23136	0.126069	0.899677	0.999901
FBgn0022787	506.326	-0.0478576	0.180906	-0.264543	0.791361	0.999901
FBgn0022800	18.1842	0.409473	0.649914	0.630041	0.528668	0.999901
FBgn0022893	2737.48	0.329378	0.376091	0.875794	0.381142	0.999901
FBgn0022935	295.305	-0.108971	0.210922	-0.516641	0.605406	0.999901
FBgn0022936	146.346	0.0485819	0.333833	0.145528	0.884294	0.999901
FBgn0022942	664.163	0.0931952	0.183924	0.506705	0.612362	0.999901
FBgn0022943	275.532	-0.224291	0.204383	-1.09741	0.272463	0.999901
FBgn0022959	2035.6	0.0734579	0.166925	0.440064	0.659891	0.999901
FBgn0022960	447.255	-0.0566043	0.170763	-0.331479	0.740283	0.999901
FBgn0022981	100.063	-0.709657	1.06665	-0.665316	0.505849	0.999901
FBgn0022984	694.566	0.00286637	0.153346	0.0186922	0.985087	0.999901
FBgn0022985	775.732	0.0239038	0.181377	0.13179	0.89515	0.999901
FBgn0022986	314.711	0.00952544	0.203112	0.0468975	0.962595	0.999901
FBgn0022987	257.648	-0.247781	0.229143	-1.08134	0.279547	0.999901
FBgn0023000	320.224	0.163374	0.191344	0.853825	0.393202	0.999901
FBgn0023001	329.574	-0.138102	0.288015	-0.479497	0.631585	0.999901
FBgn0023023	135.117	-0.244644	0.344374	-0.710401	0.477455	0.999901
FBgn0023076	542.891	0.0390674	0.221603	0.176295	0.860062	0.999901
FBgn0023081	279.685	0.114331	0.258597	0.442122	0.658401	0.999901
FBgn0023083	1246.95	0.291887	0.1495	1.95242	0.0508886	0.999901
FBgn0023091	16.714	0.526346	0.64444	0.816749	0.414072	0.999901
FBgn0023094	518.48	0.107383	0.211112	0.508652	0.610997	0.999901
FBgn0023095	1578.69	-0.0514322	0.183941	-0.279613	0.779774	0.999901
FBgn0023097	219.133	-0.0322237	0.458153	-0.0703339	0.943928	0.999901
FBgn0023129	6321.26	-0.241552	0.274843	-0.878876	0.379469	0.999901
FBgn0023130	108.967	0.234424	0.359595	0.651912	0.514458	0.999901
FBgn0023143	3987.42	-0.175932	0.151391	-1.16211	0.245193	0.999901
FBgn0023167	1089.78	-0.000963001	0.186957	-0.00515091	0.99589	0.999901
FBgn0023169	1917.21	-0.284397	0.24526	-1.15957	0.246224	0.999901
FBgn0023170	21302.9	-0.086438	0.15987	-0.540677	0.58873	0.999901
FBgn0023171	366.19	-0.0538806	0.214896	-0.250729	0.802024	0.999901
FBgn0023172	1687.55	-0.0408022	0.153877	-0.265161	0.790886	0.999901
FBgn0023174	2265.83	0.247699	0.153942	1.60904	0.107608	0.999901
FBgn0023175	2026.12	0.00182997	0.161911	0.0113023	0.990982	0.999901
FBgn0023177	683.513	-0.0603173	0.201747	-0.298976	0.764959	0.999901
FBgn0023179	254.322	-0.0201795	0.244762	-0.0824455	0.934292	0.999901
FBgn0023180	51.3196	-0.406013	0.583578	-0.69573	0.486598	0.999901
FBgn0023181	82.5762	-0.378208	0.47521	-0.795875	0.426105	0.999901
FBgn0023197	277.099	0.5157	0.441735	1.16744	0.243031	0.999901
FBgn0023212	1294.51	0.101032	0.136608	0.739572	0.45956	0.999901
FBgn0023213	6709.54	-0.0309997	0.155758	-0.199025	0.842243	0.999901
FBgn0023214	199.569	0.116735	0.245725	0.475061	0.634743	0.999901
FBgn0023215	704.068	0.134077	0.293092	0.457457	0.647342	0.999901
FBgn0023216	330.788	0.168202	0.276731	0.607819	0.543308	0.999901
FBgn0023388	818.585	-0.160959	0.22538	-0.71417	0.475122	0.999901
FBgn0023395	83.7787	-0.526072	1.03689	-0.507357	0.611905	0.999901
FBgn0023407	670.649	-0.10552	0.174349	-0.605225	0.54503	0.999901
FBgn0023441	795.804	-0.140877	0.189938	-0.741697	0.458271	0.999901
FBgn0023458	2051.3	-0.0598241	0.219856	-0.272106	0.785541	0.999901
FBgn0023477	5037.26	-0.201191	0.157483	-1.27754	0.201411	0.999901
FBgn0023479	164.098	-0.15213	0.397324	-0.382886	0.701804	0.999901
FBgn0023495	55.2849	1.28979	0.820788	1.5714	0.11609	0.999901
FBgn0023506	165.073	-0.096256	0.260783	-0.369104	0.71205	0.999901
FBgn0023507	6120.66	-0.212564	0.284265	-0.747767	0.454601	0.999901
FBgn0023508	586.38	-0.273271	0.234571	-1.16498	0.244027	0.999901
FBgn0023509	409.617	-0.149914	0.21412	-0.700141	0.483839	0.999901
FBgn0023510	1765.94	-0.0646772	0.215554	-0.300052	0.764138	0.999901
FBgn0023511	450.027	-0.0201505	0.175816	-0.114611	0.908753	0.999901
FBgn0023512	435.345	0.0716918	0.179374	0.399678	0.689394	0.999901
FBgn0023513	117.161	0.126052	0.350473	0.359664	0.719098	0.999901
FBgn0023514	710.059	-0.160179	0.211437	-0.757575	0.448705	0.999901
FBgn0023515	230.439	-0.500222	1.17953	-0.424086	0.671503	0.999901
FBgn0023516	1099.78	-0.125517	0.292605	-0.428965	0.667949	0.999901
FBgn0023517	428.204	-0.235301	0.217173	-1.08347	0.278598	0.999901
FBgn0023518	317.384	-0.0237797	0.19423	-0.122431	0.902558	0.999901
FBgn0023519	378.907	0.0620471	0.195727	0.317008	0.751237	0.999901
FBgn0023520	129.326	0.0477637	0.261105	0.182929	0.854853	0.999901
FBgn0023521	203.381	-0.13181	0.257005	-0.512871	0.608042	0.999901
FBgn0023522	565.802	0.0119714	0.25988	0.0460651	0.963258	0.999901
FBgn0023525	337.239	-0.067272	0.219527	-0.306441	0.759269	0.999901
FBgn0023526	1376.3	0.32397	0.244203	1.32664	0.184627	0.999901
FBgn0023527	591.416	-0.262597	0.173376	-1.51461	0.129871	0.999901
FBgn0023528	1266.57	0.138516	0.235723	0.587621	0.556787	0.999901
FBgn0023529	5523.94	0.117724	0.191573	0.614513	0.538876	0.999901
FBgn0023530	919.29	-0.236971	0.291316	-0.813451	0.41596	0.999901
FBgn0023531	69.1719	0.146326	0.340315	0.429973	0.667215	0.999901
FBgn0023534	381.128	0.0596582	0.268383	0.222287	0.82409	0.999901
FBgn0023535	35.423	0.02821	0.50819	0.0555107	0.955732	0.999901
FBgn0023536	257.753	0.0116344	0.209253	0.0555999	0.955661	0.999901
FBgn0023537	2901.16	-0.0029362	0.186745	-0.0157231	0.987455	0.999901
FBgn0023540	157.29	0.594224	0.401168	1.48124	0.138544	0.999901
FBgn0023541	323.075	0.143794	0.318755	0.451111	0.65191	0.999901
FBgn0023542	1073.21	-0.294262	0.172656	-1.70432	0.0883206	0.999901
FBgn0023545	758.278	0.090801	0.154697	0.58696	0.557231	0.999901
FBgn0023549	2793.13	-0.260607	0.322875	-0.807146	0.419582	0.999901
FBgn0023550	129.969	-0.175524	0.347636	-0.504908	0.613624	0.999901
FBgn0024150	101.981	0.105032	0.398727	0.263417	0.792229	0.999901
FBgn0024177	247.566	-1.45322	1.72434	-0.842767	0.399359	0.999901
FBgn0024179	1013.8	-0.0672922	0.208316	-0.323029	0.746673	0.999901
FBgn0024183	2568.29	-0.25533	0.175291	-1.45661	0.145225	0.999901
FBgn0024187	1270.6	-0.153646	0.189059	-0.812688	0.416397	0.999901
FBgn0024188	712.156	0.171542	0.2046	0.838428	0.40179	0.999901
FBgn0024191	104.102	-0.150979	0.340113	-0.443908	0.657109	0.999901
FBgn0024194	382.06	0.131581	0.184516	0.713111	0.475777	0.999901
FBgn0024196	1305.18	-0.310702	0.231576	-1.34168	0.179699	0.999901
FBgn0024222	399.377	0.00186911	0.196409	0.00951645	0.992407	0.999901
FBgn0024227	66.0109	0.447117	0.625798	0.714475	0.474934	0.999901
FBgn0024230	245.384	0.0875844	0.276169	0.317141	0.751137	0.999901
FBgn0024234	281.552	-0.337168	0.412176	-0.818019	0.413346	0.999901
FBgn0024236	1236.84	-0.0531403	0.216048	-0.245965	0.805709	0.999901
FBgn0024238	8366.62	-0.00911922	0.195597	-0.0466225	0.962814	0.999901
FBgn0024244	883.706	0.0853095	0.159791	0.533882	0.593423	0.999901
FBgn0024245	81.1586	0.151789	0.401901	0.377678	0.70567	0.999901
FBgn0024248	631.523	-0.0104689	0.192979	-0.0542492	0.956737	0.999901
FBgn0024250	285.339	0.00584001	0.309896	0.0188451	0.984965	0.999901
FBgn0024251	35.1124	0.234459	0.48287	0.485553	0.627284	0.999901
FBgn0024273	2230.69	-0.221638	0.210752	-1.05165	0.29296	0.999901
FBgn0024277	2389.55	-0.0138023	0.171927	-0.0802803	0.936014	0.999901
FBgn0024285	808.658	0.162994	0.178432	0.913483	0.360989	0.999901
FBgn0024288	231.837	-0.0104038	0.381938	-0.0272396	0.978269	0.999901
FBgn0024289	626.587	-0.337261	0.295875	-1.13988	0.254338	0.999901
FBgn0024291	1139.44	-0.0186676	0.161928	-0.115283	0.908221	0.999901
FBgn0024293	329.197	-0.0806038	0.306648	-0.262855	0.792663	0.999901
FBgn0024314	626.34	-0.186932	0.227696	-0.820969	0.411664	0.999901
FBgn0024315	10152.3	0.210188	0.203658	1.03206	0.302044	0.999901
FBgn0024320	812.649	-0.0988994	0.166293	-0.594729	0.552025	0.999901
FBgn0024321	440.182	-0.106448	0.200612	-0.530616	0.595685	0.999901
FBgn0024326	1519.18	-0.0110359	0.152678	-0.0722822	0.942377	0.999901
FBgn0024329	880.048	-0.00941231	0.164513	-0.057213	0.954376	0.999901
FBgn0024330	209.704	0.18209	0.297126	0.612839	0.539983	0.999901
FBgn0024352	2187.42	-0.0168132	0.230026	-0.0730925	0.941733	0.999901
FBgn0024360	268.116	-0.264618	0.290978	-0.909407	0.363135	0.999901
FBgn0024361	6042.47	-0.0880911	0.203187	-0.433547	0.664618	0.999901
FBgn0024362	1058.82	-0.0389893	0.142232	-0.274126	0.783988	0.999901
FBgn0024365	2222.68	-0.26307	0.227135	-1.15821	0.246779	0.999901
FBgn0024366	20.8268	-0.297863	0.583536	-0.510445	0.609739	0.999901
FBgn0024371	417.727	0.111141	0.34328	0.323761	0.746119	0.999901
FBgn0024432	1916.09	-0.138864	0.16133	-0.860742	0.38938	0.999901
FBgn0024491	327.632	-0.0320246	0.245319	-0.130543	0.896137	0.999901
FBgn0024509	1611.25	0.0211999	0.151439	0.13999	0.888668	0.999901
FBgn0024510	93.6363	0.362275	0.331873	1.09161	0.275006	0.999901
FBgn0024542	191.871	0.0519425	0.304014	0.170856	0.864337	0.999901
FBgn0024555	1017.57	0.146398	0.150186	0.97478	0.32967	0.999901
FBgn0024556	2082.44	-0.180935	0.285186	-0.634444	0.525791	0.999901
FBgn0024558	729.164	-0.19698	0.188051	-1.04749	0.294875	0.999901
FBgn0024689	506.068	0.240297	0.193845	1.23964	0.21511	0.999901
FBgn0024698	340.792	0.263686	0.275234	0.95804	0.338042	0.999901
FBgn0024728	678.282	0.191019	0.198491	0.962352	0.335873	0.999901
FBgn0024732	176.836	0.0508877	0.550712	0.0924035	0.926377	0.999901
FBgn0024733	52472	-0.119186	0.151081	-0.788889	0.430177	0.999901
FBgn0024734	378.963	0.27193	0.295625	0.919847	0.357653	0.999901
FBgn0024754	572.033	-0.104721	0.186589	-0.561239	0.574635	0.999901
FBgn0024804	1058.54	-0.0180298	0.159309	-0.113175	0.909892	0.999901
FBgn0024806	630.736	0.0506772	0.18699	0.271016	0.786378	0.999901
FBgn0024807	1308.72	0.0076178	0.19736	0.0385985	0.96921	0.999901
FBgn0024811	1415.85	-0.163861	0.173897	-0.942285	0.346047	0.999901
FBgn0024814	3294.97	-0.0572728	0.227011	-0.252291	0.800817	0.999901
FBgn0024833	1266.39	0.147958	0.140646	1.05199	0.292802	0.999901
FBgn0024841	347.759	0.0307167	0.292301	0.105086	0.916308	0.999901
FBgn0024846	1043.74	-0.0592716	0.154421	-0.383831	0.701103	0.999901
FBgn0024887	288.197	0.0880006	0.269291	0.326787	0.743829	0.999901
FBgn0024889	1171.41	0.0690484	0.150086	0.46006	0.645473	0.999901
FBgn0024909	209.816	0.0238624	0.307093	0.0777044	0.938063	0.999901
FBgn0024912	183.777	-0.209843	0.253791	-0.826834	0.408331	0.999901
FBgn0024913	19.189	0.339621	0.61226	0.554701	0.579099	0.999901
FBgn0024920	112.749	-0.0577413	0.718995	-0.0803083	0.935992	0.999901
FBgn0024921	1572.33	-0.0368618	0.182857	-0.201588	0.840239	0.999901
FBgn0024945	614.842	-0.0339993	0.195864	-0.173586	0.862191	0.999901
FBgn0024947	6095.51	0.145023	0.218942	0.662379	0.507729	0.999901
FBgn0024956	318.081	0.0321503	0.260094	0.12361	0.901624	0.999901
FBgn0024957	2426.24	0.0453165	0.267639	0.16932	0.865545	0.999901
FBgn0024958	928.373	-0.144401	0.214795	-0.672273	0.50141	0.999901
FBgn0024973	524.172	-0.29205	0.347084	-0.841437	0.400103	0.999901
FBgn0024975	68.4889	-0.36824	0.382621	-0.962414	0.335842	0.999901
FBgn0024980	951.576	-0.227021	0.209975	-1.08118	0.279618	0.999901
FBgn0024983	155.846	0.398172	0.306327	1.29983	0.19366	0.999901
FBgn0024984	74.3627	0.2336	1.12672	0.207328	0.835754	0.999901
FBgn0024985	677.084	-0.126057	0.183814	-0.685786	0.492848	0.999901
FBgn0024986	2149.16	-0.190052	0.20171	-0.942206	0.346087	0.999901
FBgn0024987	713.098	0.102278	0.174364	0.586577	0.557488	0.999901
FBgn0024991	161.237	-0.0901362	0.461195	-0.195441	0.845048	0.999901
FBgn0024992	745.413	-0.233942	0.251276	-0.931015	0.351846	0.999901
FBgn0024993	115.365	0.00783885	0.415314	0.0188745	0.984941	0.999901
FBgn0024994	657.449	0.00142144	0.2008	0.00707886	0.994352	0.999901
FBgn0024996	600.926	-0.0202023	0.224451	-0.0900075	0.928281	0.999901
FBgn0024997	1737.91	-0.167623	0.325758	-0.514565	0.606857	0.999901
FBgn0024998	280.762	-0.144516	0.225875	-0.639805	0.522299	0.999901
FBgn0025109	366.993	0.078704	0.175469	0.448534	0.653768	0.999901
FBgn0025111	72.3217	0.252955	0.395617	0.639393	0.522568	0.999901
FBgn0025185	84.1043	-0.135098	0.521517	-0.259048	0.795598	0.999901
FBgn0025186	250.865	-0.0347412	0.22901	-0.151702	0.879422	0.999901
FBgn0025335	1312.98	-0.287754	0.224597	-1.28121	0.200122	0.999901
FBgn0025336	527.165	0.217444	0.180366	1.20557	0.227983	0.999901
FBgn0025352	2421.3	-0.330673	0.301124	-1.09813	0.272149	0.999901
FBgn0025366	4931.61	-0.12696	0.229036	-0.554325	0.579357	0.999901
FBgn0025373	1281.67	-0.0362736	0.184948	-0.196128	0.84451	0.999901
FBgn0025381	1105.21	-0.383531	0.268473	-1.42856	0.15313	0.999901
FBgn0025383	30.109	-0.0135885	0.687194	-0.0197738	0.984224	0.999901
FBgn0025388	90.3034	0.172334	0.531279	0.324375	0.745654	0.999901
FBgn0025390	248.735	0.371622	0.231712	1.60381	0.108756	0.999901
FBgn0025391	83.2502	-0.247348	0.33609	-0.735959	0.461755	0.999901
FBgn0025394	681.367	0.0841523	0.174557	0.482091	0.629741	0.999901
FBgn0025454	34667.2	0.318837	0.186827	1.70659	0.0878987	0.999901
FBgn0025455	999.256	-0.0772616	0.152449	-0.506804	0.612292	0.999901
FBgn0025456	3009.33	-0.0393297	0.209018	-0.188164	0.850748	0.999901
FBgn0025457	343.749	0.386944	0.266384	1.45258	0.14634	0.999901
FBgn0025463	668.651	-0.0558178	0.184987	-0.30174	0.762851	0.999901
FBgn0025469	219.271	-0.0150282	0.257901	-0.0582712	0.953533	0.999901
FBgn0025519	248.094	0.273051	0.247176	1.10469	0.269296	0.999901
FBgn0025525	1018.55	-0.0718849	0.206449	-0.348196	0.727693	0.999901
FBgn0025549	452.392	0.151415	0.264425	0.572618	0.566903	0.999901
FBgn0025558	39.5319	-0.595618	0.484576	-1.22915	0.219014	0.999901
FBgn0025571	732.985	-0.311564	0.3387	-0.919882	0.357634	0.999901
FBgn0025574	968.741	-0.149863	0.192839	-0.777142	0.437075	0.999901
FBgn0025582	3557.79	0.1073	0.138084	0.777058	0.437125	0.999901
FBgn0025583	128.685	0.501141	0.495008	1.01239	0.311351	0.999901
FBgn0025592	1931.48	-0.0788629	0.223538	-0.352795	0.724242	0.999901
FBgn0025595	75.3642	-0.584696	0.498219	-1.17357	0.240566	0.999901
FBgn0025608	1402.18	0.0244609	0.164533	0.148669	0.881815	0.999901
FBgn0025615	759.22	0.1585	0.153527	1.03239	0.301889	0.999901
FBgn0025620	1674.03	0.0188769	0.21958	0.0859681	0.931492	0.999901
FBgn0025621	1022.16	-0.243212	0.240743	-1.01025	0.312374	0.999901
FBgn0025624	582.057	-0.153983	0.253987	-0.606265	0.544339	0.999901
FBgn0025625	29.7494	-0.065896	0.509936	-0.129224	0.89718	0.999901
FBgn0025626	378.3	0.103546	0.258586	0.400433	0.688838	0.999901
FBgn0025627	20.5012	0.103108	0.56095	0.183809	0.854163	0.999901
FBgn0025628	2781.61	-0.0803169	0.235075	-0.341665	0.732603	0.999901
FBgn0025629	357.505	-0.288237	0.204294	-1.41089	0.158277	0.999901
FBgn0025630	199.576	0.315983	0.249093	1.26854	0.204607	0.999901
FBgn0025631	615.255	-0.0603205	0.317266	-0.190126	0.84921	0.999901
FBgn0025632	113.536	-0.203602	0.28964	-0.702948	0.482088	0.999901
FBgn0025633	757.425	0.0362307	0.325894	0.111173	0.911479	0.999901
FBgn0025634	218.943	-0.201376	0.303559	-0.663382	0.507086	0.999901
FBgn0025635	246.075	0.175323	0.323751	0.541537	0.588138	0.999901
FBgn0025637	3688.36	-0.116549	0.150926	-0.772226	0.439981	0.999901
FBgn0025638	2377.08	0.0844593	0.185504	0.455295	0.648897	0.999901
FBgn0025639	808.165	-0.0211094	0.220549	-0.0957128	0.923749	0.999901
FBgn0025640	754.615	-0.372455	0.329053	-1.1319	0.257677	0.999901
FBgn0025641	212.774	-0.767412	0.396267	-1.9366	0.0527937	0.999901
FBgn0025643	63.7507	0.198953	0.766	0.25973	0.795072	0.999901
FBgn0025674	840.183	0.0261686	0.145116	0.18033	0.856894	0.999901
FBgn0025676	210.906	-0.222051	0.246787	-0.899771	0.368242	0.999901
FBgn0025678	2725.46	0.0488163	0.23072	0.211582	0.832433	0.999901
FBgn0025680	1127.65	0.0221609	0.227604	0.0973664	0.922435	0.999901
FBgn0025681	851.809	-0.135406	0.171476	-0.789655	0.429729	0.999901
FBgn0025682	135.822	0.212043	0.369008	0.57463	0.565542	0.999901
FBgn0025693	1267.4	-0.024548	0.185131	-0.132598	0.894511	0.999901
FBgn0025697	953.143	0.0410864	0.183098	0.224396	0.822449	0.999901
FBgn0025700	3316.23	0.15293	0.228418	0.66952	0.503164	0.999901
FBgn0025702	92.9091	0.2568	0.373452	0.68764	0.49168	0.999901
FBgn0025709	3835.69	0.48813	0.300569	1.62402	0.104372	0.999901
FBgn0025712	80.6513	0.630217	0.340943	1.84845	0.0645373	0.999901
FBgn0025716	328.449	0.134193	0.258274	0.519576	0.603359	0.999901
FBgn0025720	622.889	0.0267168	0.159269	0.167747	0.866783	0.999901
FBgn0025724	2435.97	0.0693697	0.152456	0.455015	0.649099	0.999901
FBgn0025725	2162.6	-0.0136127	0.189163	-0.0719625	0.942632	0.999901
FBgn0025726	707.861	0.182736	0.2326	0.785626	0.432086	0.999901
FBgn0025739	38.0712	0.186271	0.850364	0.219048	0.826613	0.999901
FBgn0025740	158.792	0.00931477	0.250185	0.0372316	0.9703	0.999901
FBgn0025741	1788.01	-0.0471099	0.165387	-0.284846	0.775762	0.999901
FBgn0025742	572.06	-0.177894	0.240443	-0.739861	0.459384	0.999901
FBgn0025743	331.971	0.102662	0.357782	0.28694	0.774158	0.999901
FBgn0025777	856.1	0.00585602	0.148028	0.0395602	0.968444	0.999901
FBgn0025781	160.818	0.360005	0.389006	0.92545	0.354732	0.999901
FBgn0025790	505.73	-0.227269	0.278267	-0.816732	0.414082	0.999901
FBgn0025800	2640.19	0.0609457	0.198976	0.306297	0.759379	0.999901
FBgn0025802	299.943	0.0281309	0.235935	0.119231	0.905092	0.999901
FBgn0025807	61.1053	-0.0440469	0.481297	-0.0915171	0.927082	0.999901
FBgn0025808	109.418	0.0677171	0.396682	0.170709	0.864453	0.999901
FBgn0025809	301.17	0.284191	0.412853	0.688359	0.491227	0.999901
FBgn0025814	3284.25	0.0916798	0.200232	0.457868	0.647047	0.999901
FBgn0025815	260.975	0.0799484	0.489646	0.163278	0.8703	0.999901
FBgn0025820	256.409	-0.245768	0.22884	-1.07397	0.282835	0.999901
FBgn0025827	44.0919	-0.116274	0.695689	-0.167135	0.867264	0.999901
FBgn0025830	247.498	-0.0932846	0.237057	-0.393512	0.693941	0.999901
FBgn0025832	158.747	-0.106153	0.412923	-0.257078	0.797118	0.999901
FBgn0025836	3393.29	0.146823	0.147786	0.993485	0.320474	0.999901
FBgn0025837	571.243	-0.576343	0.250761	-2.29838	0.0215402	0.999901
FBgn0025839	1977.29	-0.0537597	0.211905	-0.253697	0.799729	0.999901
FBgn0025864	1494.16	-0.113727	0.17625	-0.645259	0.518759	0.999901
FBgn0025865	2403.5	-0.114871	0.152193	-0.754767	0.450389	0.999901
FBgn0025866	587.361	-0.0354448	0.186551	-0.190001	0.849309	0.999901
FBgn0025874	170.248	0.215561	0.317213	0.679546	0.496792	0.999901
FBgn0025879	328.203	0.199675	0.199579	1.00048	0.317077	0.999901
FBgn0025885	755.544	-0.28152	0.257753	-1.09221	0.274741	0.999901
FBgn0025936	1312.9	0.0657431	0.135028	0.486884	0.62634	0.999901
FBgn0026015	478.867	-0.387737	0.202441	-1.91531	0.0554526	0.999901
FBgn0026056	270.886	0.0169317	0.203266	0.0832983	0.933614	0.999901
FBgn0026059	676.7	-0.0610459	0.190629	-0.320233	0.748792	0.999901
FBgn0026060	110.047	0.0925821	0.276223	0.335171	0.737496	0.999901
FBgn0026061	7739.27	0.258061	0.19825	1.3017	0.19302	0.999901
FBgn0026076	1027.25	0.148488	0.167816	0.884823	0.376252	0.999901
FBgn0026077	177.338	0.111423	0.262201	0.424954	0.67087	0.999901
FBgn0026079	824.801	-0.483785	0.33259	-1.4546	0.145781	0.999901
FBgn0026080	304.123	0.0184313	0.237857	0.077489	0.938235	0.999901
FBgn0026083	1370.59	-0.121336	0.22116	-0.548636	0.583255	0.999901
FBgn0026084	4536.22	-0.0288396	0.149361	-0.193086	0.846892	0.999901
FBgn0026085	27.8142	0.298262	0.673598	0.442789	0.657918	0.999901
FBgn0026086	604.443	-0.10417	0.203275	-0.512456	0.608332	0.999901
FBgn0026088	1596.18	-0.191356	0.217232	-0.880883	0.378381	0.999901
FBgn0026089	571.768	0.0406522	0.226503	0.179478	0.857563	0.999901
FBgn0026090	489.403	-0.0871026	0.231367	-0.37647	0.706568	0.999901
FBgn0026143	274.734	-0.00487825	0.530135	-0.0092019	0.992658	0.999901
FBgn0026144	168.213	-0.317201	1.27903	-0.248001	0.804134	0.999901
FBgn0026147	699.499	-0.147023	0.296714	-0.495503	0.620245	0.999901
FBgn0026148	62.2145	-0.341511	0.528	-0.646802	0.51776	0.999901
FBgn0026149	255.443	0.0950226	0.325346	0.292066	0.770236	0.999901
FBgn0026150	2379.93	0.243218	0.181989	1.33644	0.181404	0.999901
FBgn0026160	1962.32	0.189599	0.192039	0.987295	0.323498	0.999901
FBgn0026179	1171	0.00243058	0.157114	0.0154702	0.987657	0.999901
FBgn0026181	1712	-0.244099	0.203139	-1.20164	0.229505	0.999901
FBgn0026189	477.225	-0.00969099	0.203774	-0.0475575	0.962069	0.999901
FBgn0026192	673.106	0.151796	0.212677	0.713741	0.475387	0.999901
FBgn0026196	2503.8	-0.193796	0.167248	-1.15873	0.246565	0.999901
FBgn0026197	101.487	1.10339	0.520655	2.11924	0.0340703	0.999901
FBgn0026199	1049.74	-0.247955	0.187151	-1.32489	0.185207	0.999901
FBgn0026206	1326.97	0.0359351	0.305074	0.117792	0.906233	0.999901
FBgn0026207	320.978	0.299498	0.242124	1.23696	0.216102	0.999901
FBgn0026238	1234.17	0.0197416	0.288317	0.0684718	0.94541	0.999901
FBgn0026239	399.003	-0.19529	0.279032	-0.699884	0.484	0.999901
FBgn0026250	6071.74	0.102022	0.150386	0.678402	0.497517	0.999901
FBgn0026252	4896.48	-0.0722433	0.156773	-0.460813	0.644933	0.999901
FBgn0026255	21.9278	0.163203	0.679893	0.240042	0.810298	0.999901
FBgn0026257	130.455	0.0736413	0.641979	0.11471	0.908675	0.999901
FBgn0026259	2118.4	-0.110101	0.147262	-0.747655	0.454669	0.999901
FBgn0026261	543.51	0.289732	0.164496	1.76133	0.0781825	0.999901
FBgn0026262	1079.24	0.286594	0.247302	1.15888	0.246503	0.999901
FBgn0026263	123.099	-0.257634	0.439758	-0.585854	0.557974	0.999901
FBgn0026268	16.3525	1.25511	1.14931	1.09205	0.27481	0.999901
FBgn0026309	163.697	0.177121	0.325533	0.544096	0.586375	0.999901
FBgn0026313	547.809	-0.0520039	0.195545	-0.265943	0.790283	0.999901
FBgn0026315	3346.13	0.0920797	0.157043	0.586333	0.557652	0.999901
FBgn0026316	1203.4	-0.118377	0.171298	-0.691059	0.489529	0.999901
FBgn0026317	623.116	-0.0254912	0.186874	-0.136408	0.891498	0.999901
FBgn0026319	150.549	-0.143157	0.380881	-0.375857	0.707023	0.999901
FBgn0026323	835.734	-0.0315539	0.159729	-0.197547	0.8434	0.999901
FBgn0026324	360.248	-0.12712	0.228371	-0.556638	0.577775	0.999901
FBgn0026326	406.441	0.205872	0.245278	0.839339	0.401279	0.999901
FBgn0026361	95.6054	0.606195	0.692769	0.875032	0.381557	0.999901
FBgn0026369	979.445	0.0107743	0.157955	0.0682107	0.945618	0.999901
FBgn0026371	130.339	0.00428496	0.402779	0.0106385	0.991512	0.999901
FBgn0026372	30237.8	-0.145745	0.25062	-0.581539	0.560878	0.999901
FBgn0026373	305.032	-0.248761	0.224974	-1.10573	0.268843	0.999901
FBgn0026374	279.752	-0.202714	0.214556	-0.944809	0.344757	0.999901
FBgn0026375	1317.52	-0.000178409	0.146285	-0.0012196	0.999027	0.999901
FBgn0026376	172.484	0.0759617	0.417876	0.181781	0.855755	0.999901
FBgn0026378	434.78	0.0164461	0.203374	0.0808661	0.935548	0.999901
FBgn0026379	486.558	0.0210974	0.2089	0.100993	0.919556	0.999901
FBgn0026380	1554.47	0.472171	0.208771	2.26167	0.0237176	0.999901
FBgn0026393	36.8908	-0.0643858	0.44969	-0.143178	0.88615	0.999901
FBgn0026400	686.532	0.0804526	0.18244	0.44098	0.659227	0.999901
FBgn0026401	1530.32	0.0326	0.193022	0.168892	0.865881	0.999901
FBgn0026402	101.472	0.275589	0.456176	0.604128	0.545758	0.999901
FBgn0026403	73.8293	-0.158173	0.451513	-0.350317	0.726101	0.999901
FBgn0026404	430.122	-0.147045	0.239855	-0.613058	0.539838	0.999901
FBgn0026409	19173.2	0.0798614	0.195039	0.409464	0.682199	0.999901
FBgn0026415	2246.7	0.21738	0.282548	0.769356	0.441682	0.999901
FBgn0026417	78.5735	-0.294117	0.329886	-0.891571	0.372623	0.999901
FBgn0026418	4222.57	-0.0947042	0.165878	-0.570928	0.568048	0.999901
FBgn0026427	350.677	0.118213	0.248774	0.475183	0.634656	0.999901
FBgn0026428	1273.23	-0.278575	0.244398	-1.13984	0.254352	0.999901
FBgn0026430	385.559	-0.0923956	0.421105	-0.219412	0.826329	0.999901
FBgn0026431	165.518	0.369953	0.368399	1.00422	0.315272	0.999901
FBgn0026432	101.846	0.0118888	0.42024	0.0282904	0.977431	0.999901
FBgn0026433	143.732	-0.00505482	0.513609	-0.00984175	0.992148	0.999901
FBgn0026439	224.28	0.096697	0.241336	0.400674	0.68866	0.999901
FBgn0026441	316.147	-0.176903	0.185038	-0.956039	0.339052	0.999901
FBgn0026479	1528.53	-0.067719	0.219136	-0.309027	0.757301	0.999901
FBgn0026533	2127.52	0.106452	0.177191	0.600778	0.547988	0.999901
FBgn0026562	453.926	-0.116689	0.266129	-0.438467	0.661047	0.999901
FBgn0026563	30.3757	-0.162507	0.564685	-0.287784	0.773512	0.999901
FBgn0026565	3015.67	-0.240807	0.249359	-0.9657	0.334194	0.999901
FBgn0026566	738.411	-0.0511278	0.187322	-0.272941	0.784898	0.999901
FBgn0026570	776.663	-0.0902663	0.207925	-0.434129	0.664194	0.999901
FBgn0026573	458.008	-0.0998878	0.217573	-0.459101	0.646162	0.999901
FBgn0026575	1147.13	0.167464	0.315954	0.530027	0.596093	0.999901
FBgn0026576	602.232	0.0555591	0.229321	0.242276	0.808566	0.999901
FBgn0026577	441.948	-0.0474578	0.200717	-0.236442	0.81309	0.999901
FBgn0026582	129.503	-0.0549732	0.318053	-0.172843	0.862775	0.999901
FBgn0026592	115.349	-0.0215275	0.324774	-0.0662846	0.947151	0.999901
FBgn0026593	2225.35	-0.299902	0.243583	-1.23121	0.218244	0.999901
FBgn0026597	431.539	0.00312004	0.209633	0.0148834	0.988125	0.999901
FBgn0026598	131.256	0.0881134	0.566085	0.155654	0.876306	0.999901
FBgn0026602	426.897	-0.114458	0.177806	-0.643721	0.519757	0.999901
FBgn0026616	60.1877	-0.284093	0.90615	-0.313516	0.753888	0.999901
[truncated: 14,186 more rows]

## Sheet: 2-3. s106_xbp1s_fb
FLYBASE	baseMean	log2FoldChange	lfcSE	stat	pvalue	padj
FBgn0038611	1274.73	6.06987	0.29591	20.5126	1.66e-93	1.07e-89
FBgn0085362	1113.47	5.56669	0.272142	20.455	5.42e-93	1.75e-89
FBgn0014076	1196.18	5.22404	0.627112	8.33032	8.06e-17	1.73e-13
FBgn0260396	1156.45	-1.07842	0.142076	-7.59041	3.19e-14	5.14e-11
FBgn0000427	5428.41	4.29856	0.65484	6.5643	5.23e-11	6.75e-08
FBgn0002773	13037	-0.493573	0.0791614	-6.23502	4.52e-10	4.86e-07
FBgn0003983	5326.47	3.70577	0.599542	6.18099	6.37e-10	5.87e-07
FBgn0027348	5543.95	-0.367714	0.0598389	-6.14506	7.99e-10	6.45e-07
FBgn0286198	1109.62	-0.616256	0.100886	-6.10845	1.01e-09	7.21e-07
FBgn0040609	2265.26	-0.885215	0.148133	-5.97582	2.29e-09	1.48e-06
FBgn0250816	936.156	0.701453	0.118805	5.90423	3.54e-09	2.08e-06
FBgn0036876	2672.42	-0.690036	0.117746	-5.86036	4.62e-09	2.48e-06
FBgn0050197	597.229	-0.638029	0.111372	-5.72881	1.01e-08	5.02e-06
FBgn0283471	6684.66	-0.471873	0.0827024	-5.70567	1.16e-08	5.34e-06
FBgn0041712	1709.23	-0.942649	0.166078	-5.67595	1.38e-08	5.56e-06
FBgn0262608	5666.9	-1.1421	0.201064	-5.68031	1.34e-08	5.56e-06
FBgn0002789	7166.83	-0.532539	0.0950147	-5.60481	2.08e-08	7.91e-06
FBgn0039471	632.698	2.43448	0.436078	5.58268	2.37e-08	8.49e-06
FBgn0035186	4175.64	-0.471169	0.0879765	-5.35562	8.53e-08	2.9e-05
FBgn0266557	3584.23	0.358534	0.0682084	5.25646	1.47e-07	4.74e-05
FBgn0032897	4371	-0.610941	0.116646	-5.23757	1.63e-07	5e-05
FBgn0001078	1231.11	0.498121	0.0956017	5.21038	1.88e-07	5.53e-05
FBgn0283461	8658.97	-1.05285	0.203927	-5.16291	2.43e-07	6.82e-05
FBgn0014133	2519.39	0.664417	0.129134	5.14519	2.67e-07	7.19e-05
FBgn0011296	2109.44	-0.614789	0.121117	-5.07599	3.85e-07	9.95e-05
FBgn0010425	641.852	2.05296	0.405568	5.06194	4.15e-07	0.000103
FBgn0034920	1670.96	-0.395539	0.0785646	-5.03458	4.79e-07	0.000114459
FBgn0025680	3359.77	-0.373107	0.0744269	-5.01306	5.36e-07	0.000123461
FBgn0011828	565.231	-0.704795	0.140941	-5.00063	5.71e-07	0.000127152
FBgn0032748	1278.61	0.528654	0.108852	4.85665	1.19e-06	0.000256803
FBgn0001145	5999.98	-0.502906	0.104049	-4.83335	1.34e-06	0.00026615
FBgn0013307	9263.12	-0.482175	0.0998163	-4.83062	1.36e-06	0.00026615
FBgn0038294	13780.1	-0.384654	0.0796123	-4.83159	1.35e-06	0.00026615
FBgn0259209	1942.32	-0.63106	0.13263	-4.75804	1.95e-06	0.000371011
FBgn0002772	3899.45	-0.495744	0.105539	-4.69725	2.64e-06	0.000486156
FBgn0262574	1118.55	-0.590486	0.126629	-4.66312	3.11e-06	0.000558279
FBgn0265180	2074.2	-0.464354	0.0997568	-4.65486	3.24e-06	0.000565423
FBgn0287234	385.204	-0.714527	0.154014	-4.63937	3.49e-06	0.000593473
FBgn0036043	1154.38	0.557259	0.120625	4.61977	3.84e-06	0.00063566
FBgn0034143	715.511	1.51297	0.329452	4.59237	4.38e-06	0.000689741
FBgn0037433	888.205	-0.47672	0.103755	-4.59465	4.33e-06	0.000689741
FBgn0004169	9658.68	-0.391296	0.085516	-4.5757	4.75e-06	0.000727211
FBgn0035358	520.237	-1.86071	0.407466	-4.56654	4.96e-06	0.000727211
FBgn0262484	4196.05	-0.836092	0.182899	-4.57134	4.85e-06	0.000727211
FBgn0036111	4572.7	0.282338	0.0621688	4.54147	5.59e-06	0.000801063
FBgn0034877	5484.39	-0.323869	0.0717827	-4.5118	6.43e-06	0.00090174
FBgn0015872	923.76	-0.498006	0.111198	-4.47854	7.52e-06	0.00103186
FBgn0020906	1014.66	2.66334	0.597524	4.45729	8.3e-06	0.00109309
FBgn0031561	17750.2	-0.353	0.0791374	-4.46059	8.17e-06	0.00109309
FBgn0029804	792.384	-0.492401	0.110779	-4.4449	8.79e-06	0.00110592
FBgn0034807	374.113	-1.00413	0.225643	-4.4501	8.58e-06	0.00110592
FBgn0037873	2524.8	-0.36697	0.0826134	-4.44202	8.91e-06	0.00110592
FBgn0011695	6196.88	-0.626656	0.14163	-4.4246	9.66e-06	0.00113931
FBgn0013675	73949	-0.334429	0.0757346	-4.4158	1.01e-05	0.00113931
FBgn0016675	6957.34	-0.277509	0.0628368	-4.41635	1e-05	0.00113931
FBgn0026872	905.089	-0.487047	0.110081	-4.42444	9.67e-06	0.00113931
FBgn0032482	7996.41	-0.349624	0.0791413	-4.41773	9.97e-06	0.00113931
FBgn0003124	2643.2	0.554026	0.126521	4.37891	1.19e-05	0.00131089
FBgn0031406	560.284	-0.697469	0.159318	-4.37785	1.2e-05	0.00131089
FBgn0034583	2082.57	-0.313508	0.0717732	-4.36804	1.25e-05	0.00134832
FBgn0035985	1977.71	-0.767528	0.177047	-4.33518	1.46e-05	0.00154072
FBgn0027790	368.67	-0.700326	0.161684	-4.33146	1.48e-05	0.00154168
FBgn0051324	559.797	-0.729812	0.168855	-4.32214	1.55e-05	0.00158279
FBgn0011742	2721.17	0.400686	0.0930585	4.30574	1.66e-05	0.00167807
FBgn0030056	2495.77	0.291567	0.0679092	4.29348	1.76e-05	0.00173408
FBgn0030828	975.203	-0.394874	0.0920279	-4.2908	1.78e-05	0.00173408
FBgn0031030	3246.36	0.469591	0.109505	4.2883	1.8e-05	0.00173408
FBgn0033446	23993.8	-0.436407	0.102026	-4.2774	1.89e-05	0.00176841
FBgn0033774	8185.22	2.78456	0.650841	4.2784	1.88e-05	0.00176841
FBgn0020306	5130.94	0.348536	0.0817091	4.26556	1.99e-05	0.00183817
FBgn0039486	477.09	-0.519521	0.122042	-4.25691	2.07e-05	0.00188383
FBgn0262536	3329.35	-0.813158	0.191364	-4.24927	2.14e-05	0.00192214
FBgn0039644	4328.02	0.309651	0.0730707	4.2377	2.26e-05	0.00199624
FBgn0004419	14408.2	0.620447	0.146862	4.2247	2.39e-05	0.00205916
FBgn0032422	1902.4	-0.413926	0.097979	-4.22464	2.39e-05	0.00205916
FBgn0003475	994.112	0.402601	0.0955218	4.21475	2.5e-05	0.00206728
FBgn0039755	13606.7	-0.391076	0.0927075	-4.21839	2.46e-05	0.00206728
FBgn0040600	1547.56	-0.373671	0.0886959	-4.21295	2.52e-05	0.00206728
FBgn0050371	679.84	-1.02325	0.242936	-4.21203	2.53e-05	0.00206728
FBgn0020416	8196.9	-0.400453	0.0956748	-4.18557	2.84e-05	0.00226615
FBgn0038198	2364.49	-0.410803	0.0981066	-4.18732	2.82e-05	0.00226615
FBgn0030638	1333.94	-0.379048	0.0908019	-4.17445	2.99e-05	0.0023507
FBgn0032859	3181.06	0.430507	0.103288	4.16804	3.07e-05	0.00238859
FBgn0034576	2154.16	-0.36058	0.0868548	-4.15153	3.3e-05	0.00253712
FBgn0261990	496.508	-0.568974	0.138073	-4.12081	3.78e-05	0.00286621
FBgn0000565	6585.31	-0.738443	0.179436	-4.11536	3.87e-05	0.00286852
FBgn0086265	659.414	3.66107	0.889633	4.11526	3.87e-05	0.00286852
FBgn0028425	1258.09	0.624899	0.152451	4.09902	4.15e-05	0.00304248
FBgn0003979	7992.22	3.64048	0.888906	4.09546	4.21e-05	0.00305488
FBgn0053307	3732.05	-0.459569	0.11233	-4.09125	4.29e-05	0.00306963
FBgn0266580	1399.4	0.384826	0.094108	4.08919	4.33e-05	0.00306963
FBgn0031771	6584.8	-0.266703	0.0653822	-4.07914	4.52e-05	0.00317059
FBgn0010612	6111.77	-0.331802	0.0817083	-4.06081	4.89e-05	0.00335939
FBgn0039849	3346.92	-0.482324	0.11878	-4.06065	4.89e-05	0.00335939
FBgn0004117	6710.65	-0.381607	0.0941831	-4.05175	5.08e-05	0.00337462
FBgn0029821	13664.6	-0.276482	0.0682509	-4.05097	5.1e-05	0.00337462
FBgn0032285	19713.5	-0.380318	0.0939635	-4.04751	5.18e-05	0.00337462
FBgn0032652	3090.5	-0.451193	0.111475	-4.04748	5.18e-05	0.00337462
FBgn0038038	6552.19	-0.338968	0.0836248	-4.05344	5.05e-05	0.00337462
FBgn0033130	390.95	-0.539862	0.134508	-4.0136	5.98e-05	0.00385893
FBgn0051157	630.839	-0.573453	0.143396	-3.99907	6.36e-05	0.00406293
FBgn0000116	9793.65	-0.353091	0.0883988	-3.9943	6.49e-05	0.00406517
FBgn0043841	18810.8	-0.358505	0.089751	-3.99444	6.48e-05	0.00406517
FBgn0026718	2469.73	-0.421822	0.105703	-3.99065	6.59e-05	0.00408852
FBgn0261397	1212.54	0.57124	0.143349	3.98495	6.75e-05	0.00414796
FBgn0027785	2244.45	-0.326711	0.0822281	-3.97323	7.09e-05	0.00431648
FBgn0035917	4498.97	-0.376555	0.0949658	-3.96516	7.33e-05	0.00442342
FBgn0013949	3098.76	-0.436726	0.110455	-3.95389	7.69e-05	0.00459429
FBgn0031939	537.821	-0.703826	0.178189	-3.94988	7.82e-05	0.00462894
FBgn0041180	5035.76	-0.298567	0.0757234	-3.94286	8.05e-05	0.00472337
FBgn0000046	3959.91	-0.424386	0.107939	-3.93172	8.43e-05	0.00490309
FBgn0020224	1780.31	0.382952	0.0977121	3.91919	8.88e-05	0.00511906
FBgn0261534	650.335	-0.467845	0.119663	-3.9097	9.24e-05	0.00527725
FBgn0000541	2714.31	0.292147	0.0749415	3.89833	9.69e-05	0.00543615
FBgn0029172	66959.7	-0.400099	0.102635	-3.89828	9.69e-05	0.00543615
FBgn0031654	345.174	1.90327	0.490226	3.88243	0.000103418	0.00575306
FBgn0053056	1108.3	-0.494566	0.127616	-3.87542	0.000106442	0.0058477
FBgn0261987	3973.56	0.649005	0.167515	3.8743	0.000106932	0.0058477
FBgn0030976	901.198	-0.428027	0.110595	-3.87022	0.000108737	0.00589645
FBgn0000404	8150.08	0.664307	0.171993	3.86241	0.000112272	0.00598751
FBgn0030272	1416.47	-0.548273	0.141899	-3.86383	0.000111622	0.00598751
FBgn0035359	564.692	-1.10439	0.286179	-3.85907	0.000113818	0.00602023
FBgn0000405	14171.2	0.674659	0.174949	3.85632	0.000115108	0.00603898
FBgn0011603	638.663	-1.00146	0.260312	-3.84714	0.000119506	0.00621914
FBgn0052695	2915.96	-0.353113	0.0922411	-3.82815	0.000129109	0.00666511
FBgn0267507	313.7	3.87713	1.01624	3.81518	0.000136082	0.00696932
FBgn0034229	8645.95	-0.253851	0.0665763	-3.81294	0.000137326	0.00697766
FBgn0036891	1915.32	-0.358501	0.0940893	-3.81022	0.000138845	0.00699972
FBgn0024293	18238.3	-0.305563	0.0804085	-3.80013	0.000144617	0.00712378
FBgn0034511	1025.47	-0.516476	0.13589	-3.80068	0.0001443	0.00712378
FBgn0259745	2034.54	0.524228	0.137833	3.80335	0.000142755	0.00712378
FBgn0032946	639.86	-0.811225	0.213635	-3.79724	0.000146314	0.00715277
FBgn0027951	1829.11	0.32037	0.0844749	3.79249	0.000149146	0.00723435
FBgn0039972	3596.19	0.633122	0.16702	3.7907	0.000150225	0.00723435
FBgn0030482	8698.9	-0.416879	0.110123	-3.78556	0.000153363	0.00733073
FBgn0041775	13405.6	0.736129	0.195026	3.77452	0.000160319	0.0076069
FBgn0051681	2847.82	-0.74334	0.197253	-3.76846	0.000164256	0.0077368
FBgn0283657	1792.19	0.448675	0.1192	3.76407	0.000167171	0.00781707
FBgn0040211	2215.98	-0.391382	0.104415	-3.74833	0.000178017	0.00826436
FBgn0283521	8707.74	0.317763	0.0849188	3.74196	0.000182592	0.00841619
FBgn0262582	1702.34	0.307267	0.0822472	3.7359	0.000187047	0.00856038
FBgn0019644	6759.17	-0.281281	0.0754492	-3.72809	0.000192938	0.00871448
FBgn0038535	3213.37	0.296707	0.0795919	3.72786	0.000193115	0.00871448
FBgn0051997	583.287	-0.4577	0.123012	-3.72078	0.000198607	0.00890009
FBgn0015808	3962.73	-0.312514	0.0840325	-3.71896	0.000200042	0.00890257
FBgn0036372	997.324	0.379664	0.102231	3.71379	0.000204175	0.00902427
FBgn0036272	1826.88	0.57119	0.153992	3.70922	0.000207898	0.00912628
FBgn0039030	6007.53	-0.417658	0.112676	-3.70672	0.000209963	0.00915469
FBgn0052834	1791.61	-0.841022	0.228502	-3.6806	0.000232689	0.0100775
FBgn0000228	1226.92	0.393351	0.107013	3.67575	0.000237156	0.0101368
FBgn0261811	1030.77	0.657876	0.17898	3.6757	0.0002372	0.0101368
FBgn0040532	656.352	-0.455037	0.123893	-3.67283	0.000239881	0.0101839
FBgn0000044	23148.2	-0.407534	0.111116	-3.66764	0.000244795	0.0103246
FBgn0001085	263.19	1.09616	0.299331	3.66204	0.000250214	0.010417
FBgn0033723	2126.47	-0.457489	0.124911	-3.66251	0.000249754	0.010417
FBgn0265767	431.647	0.754918	0.206516	3.65549	0.000256694	0.0106182
FBgn0263108	2075.4	0.420199	0.115253	3.64588	0.000266474	0.0109526
FBgn0004795	1304.18	0.578924	0.159354	3.63294	0.00028021	0.0113113
FBgn0011818	1042.34	0.439144	0.120893	3.63251	0.000280682	0.0113113
FBgn0039494	530.115	-0.440037	0.121124	-3.63295	0.0002802	0.0113113
FBgn0039754	323.514	1.59186	0.438397	3.6311	0.000282214	0.0113113
FBgn0030985	2757.31	-0.365655	0.100912	-3.6235	0.000290644	0.0115773
FBgn0034706	1022.98	-0.442003	0.122166	-3.61805	0.000296833	0.0117513
FBgn0015903	1091.78	0.586173	0.162314	3.61135	0.000304603	0.0118649
FBgn0038774	801.488	-0.552386	0.15298	-3.61083	0.000305217	0.0118649
FBgn0262473	2130.53	0.350699	0.0970848	3.61229	0.000303505	0.0118649
FBgn0050360	1153.56	2.20438	0.611096	3.60726	0.000309452	0.0119574
FBgn0023477	8476.83	-0.354013	0.0982856	-3.60188	0.000315928	0.012135
FBgn0029944	886.822	0.468183	0.130385	3.59076	0.000329715	0.0122986
FBgn0033320	3737.99	-0.323579	0.0901104	-3.59091	0.000329521	0.0122986
FBgn0033387	429.378	-0.884428	0.245955	-3.59589	0.000323285	0.0122986
FBgn0037248	2119.24	0.50892	0.141589	3.59436	0.000325194	0.0122986
FBgn0052277	373.668	-1.03764	0.288883	-3.5919	0.000328277	0.0122986
FBgn0026593	3065.71	-0.387063	0.107897	-3.58733	0.000334078	0.0123897
FBgn0010328	1900.96	0.376289	0.105007	3.58348	0.000339042	0.0124677
FBgn0035032	6816.64	-0.304392	0.0849612	-3.58271	0.000340046	0.0124677
FBgn0035588	2367.2	-0.362661	0.101279	-3.58082	0.000342517	0.0124874
FBgn0050042	16012.3	-0.419708	0.117588	-3.56931	0.000357917	0.0129755
FBgn0015031	3355.36	-0.318093	0.0892389	-3.56451	0.000364538	0.0131013
FBgn0029828	4316.65	-0.276438	0.077567	-3.56385	0.000365448	0.0131013
FBgn0002962	2041.84	0.633709	0.178028	3.55961	0.00037141	0.0131291
FBgn0032633	582.56	0.536684	0.150798	3.55896	0.000372327	0.0131291
FBgn0264979	586.715	-0.543713	0.152747	-3.55957	0.000371457	0.0131291
FBgn0004875	1077.28	0.538064	0.151282	3.5567	0.000375545	0.0131706
FBgn0004924	4087.69	0.346133	0.0974078	3.55344	0.000380231	0.0132629
FBgn0087008	1758.13	0.575543	0.162054	3.55154	0.000382983	0.013287
FBgn0283472	6743.84	-0.206828	0.0583533	-3.54442	0.000393483	0.0135783
FBgn0027948	2409.42	0.332753	0.0939885	3.54036	0.000399581	0.0136517
FBgn0284220	3754.86	0.593107	0.167535	3.54019	0.000399841	0.0136517
FBgn0034663	354.392	2.01463	0.569637	3.53669	0.000405173	0.0137609
FBgn0062978	770.192	-0.457994	0.129587	-3.53426	0.000408916	0.0138154
FBgn0001316	2172.95	0.464218	0.131474	3.53086	0.00041421	0.0139213
FBgn0010825	1352.96	0.300265	0.085183	3.52494	0.000423573	0.0139609
FBgn0037288	8500.65	-0.37249	0.105681	-3.52465	0.000424041	0.0139609
FBgn0039141	856.136	0.358424	0.101689	3.52472	0.000423931	0.0139609
FBgn0264493	5644.58	0.455328	0.129035	3.52872	0.000417569	0.0139609
FBgn0039186	1638.59	0.532542	0.151261	3.52068	0.000430435	0.0140995
FBgn0086359	2824.81	-0.604188	0.17171	-3.51865	0.000433743	0.0141361
FBgn0000114	7240.05	0.666407	0.189507	3.51653	0.000437225	0.014178
FBgn0000283	2388.85	0.330457	0.0941469	3.51001	0.000448087	0.0143144
FBgn0002872	607.673	0.673517	0.191813	3.51131	0.000445897	0.0143144
FBgn0050285	269.341	-0.642814	0.183053	-3.51163	0.000445374	0.0143144
FBgn0263102	2214.89	0.38475	0.109694	3.50747	0.000452384	0.0143805
FBgn0005695	1907.83	0.41999	0.120095	3.49715	0.000470253	0.0147308
FBgn0030605	1491.9	-0.351444	0.100478	-3.49771	0.000469267	0.0147308
FBgn0261565	2788.33	-0.383638	0.109681	-3.49777	0.00046917	0.0147308
FBgn0011481	1440.83	0.487644	0.140162	3.47915	0.000503	0.0155946
FBgn0011832	1030.06	-0.75796	0.218037	-3.47629	0.000508409	0.0155946
FBgn0012036	31237.1	-0.256871	0.0739404	-3.47403	0.000512699	0.0155946
FBgn0031681	1614.91	0.357605	0.10307	3.46953	0.000521369	0.0155946
FBgn0032945	6724.76	0.622684	0.179046	3.47779	0.000505568	0.0155946
FBgn0033853	11194	-0.418402	0.120454	-3.47353	0.000513652	0.0155946
FBgn0034470	1490.5	-1.12931	0.325395	-3.47058	0.000519328	0.0155946
FBgn0040208	861.121	0.33997	0.0979663	3.47027	0.000519927	0.0155946
FBgn0040734	884.268	-0.451997	0.130288	-3.46921	0.000521995	0.0155946
FBgn0051342	1138.51	0.497991	0.143278	3.4757	0.000509525	0.0155946
FBgn0038450	21522.8	-0.379978	0.109623	-3.46621	0.000527842	0.0156966
FBgn0004655	1497.53	0.362871	0.104954	3.45744	0.000545342	0.0161426
FBgn0039043	463.856	-0.53667	0.155375	-3.45403	0.000552283	0.0162734
FBgn0025628	3976.61	-0.283891	0.0823751	-3.44632	0.000568267	0.0165929
FBgn0036374	526.202	0.440588	0.127808	3.44727	0.000566282	0.0165929
FBgn0019686	2481.47	0.637183	0.185333	3.43804	0.000585933	0.0170316
FBgn0021967	2453.28	-0.391569	0.113951	-3.4363	0.000589711	0.0170646
FBgn0035501	942.77	-0.399699	0.116387	-3.43421	0.00059428	0.0171201
FBgn0031002	1672.38	-0.276563	0.0807094	-3.42666	0.000611065	0.0175253
FBgn0020414	4364.38	-0.291132	0.0850109	-3.42465	0.000615594	0.0175771
FBgn0040773	3254.75	-0.287901	0.0841429	-3.42157	0.000622597	0.0176988
FBgn0040658	447.923	-0.524522	0.153572	-3.41547	0.000636718	0.0180208
FBgn0016691	7299.52	-0.270699	0.0793124	-3.41307	0.000642353	0.0181009
FBgn0012034	60988.4	-0.278438	0.0816447	-3.41036	0.00064877	0.0182022
FBgn0261854	1059.43	0.327382	0.0962694	3.40069	0.000672164	0.018777
FBgn0013686	981976	-0.48652	0.143238	-3.39658	0.000682336	0.0189211
FBgn0035471	14507.5	-0.325989	0.0959854	-3.39624	0.000683188	0.0189211
FBgn0263143	286.949	0.698296	0.206167	3.38704	0.000706515	0.0194835
FBgn0260780	4061.11	0.673941	0.19905	3.38579	0.000709728	0.0194888
FBgn0027086	2919.37	0.281649	0.0833522	3.37902	0.000727442	0.0198906
FBgn0005391	802637	-0.416005	0.123462	-3.36949	0.000753081	0.0203332
FBgn0026576	7943.48	-0.363699	0.107891	-3.37097	0.000749031	0.0203332
FBgn0050035	13022.7	-0.366773	0.108827	-3.37024	0.000751023	0.0203332
FBgn0032025	1838.94	-0.517623	0.153752	-3.36662	0.000760952	0.0204601
FBgn0031908	971.708	-0.562748	0.167516	-3.35936	0.000781225	0.0209016
FBgn0053217	579.544	0.384719	0.114553	3.35843	0.000783852	0.0209016
FBgn0046763	1264.8	-0.315816	0.0941029	-3.35607	0.000790582	0.0209943
FBgn0039321	1753.11	-0.401179	0.119653	-3.35286	0.00079982	0.0211526
FBgn0003023	2630.07	0.877028	0.262264	3.34406	0.000825619	0.0216574
FBgn0011768	4292.82	-0.251905	0.0753122	-3.34482	0.000823369	0.0216574
FBgn0038181	1981.47	-0.376923	0.112784	-3.34198	0.000831841	0.0217323
FBgn0037298	5510.07	-0.226587	0.0678478	-3.33964	0.000838878	0.0218277
FBgn0032162	1663.37	-0.34234	0.102574	-3.3375	0.000845365	0.0219082
FBgn0035632	802.685	-0.341377	0.102379	-3.33446	0.000854659	0.0220605
FBgn0019830	6752.67	-0.353417	0.106053	-3.33246	0.00086082	0.0221135
FBgn0031505	1288.6	-0.466315	0.139968	-3.33157	0.000863569	0.0221135
FBgn0010905	1098.6	0.325717	0.0978319	3.32936	0.000870468	0.0221147
FBgn0028476	1056.15	0.328711	0.0987132	3.32996	0.000868589	0.0221147
FBgn0032139	411.715	-0.436976	0.131385	-3.32592	0.000881267	0.0223012
FBgn0027556	2355.84	-0.777798	0.234051	-3.3232	0.000889912	0.0223103
FBgn0033170	1962.78	-0.427644	0.128656	-3.32392	0.000887602	0.0223103
FBgn0034394	10484.5	-0.406477	0.122339	-3.32255	0.000891999	0.0223103
FBgn0028699	318.527	-0.654083	0.197135	-3.31794	0.00090684	0.0225657
FBgn0039102	2319.86	-0.408472	0.123137	-3.31721	0.000909202	0.0225657
FBgn0042186	398.821	-0.793156	0.239518	-3.31146	0.000928098	0.0229464
FBgn0051200	1157.84	-0.347727	0.105125	-3.30775	0.000940489	0.023164
FBgn0042134	3930	0.586381	0.177391	3.30558	0.000947811	0.0232556
FBgn0039807	269.183	-0.570824	0.172798	-3.30342	0.000955116	0.0233461
FBgn0003980	4942.76	2.95616	0.896804	3.29632	0.000979588	0.0238539
FBgn0031895	545.468	0.470094	0.142693	3.29445	0.000986155	0.0239235
FBgn0005694	1953.73	0.361121	0.109693	3.2921	0.000994417	0.0239538
FBgn0033458	885.742	0.964677	0.293038	3.29199	0.000994825	0.0239538
FBgn0034497	566.973	-0.447023	0.135896	-3.28945	0.00100383	0.0240807
FBgn0011763	2843.46	0.279094	0.085032	3.28222	0.00102992	0.0246151
FBgn0026577	966.087	0.363433	0.11089	3.27742	0.00104759	0.0249451
FBgn0039081	546.988	-1.47143	0.449775	-3.27149	0.00106982	0.0253807
FBgn0033679	423.974	-0.476565	0.145823	-3.2681	0.00108271	0.0255923
FBgn0033226	2835.67	-0.339882	0.104096	-3.2651	0.00109426	0.025771
FBgn0000376	796.98	0.576457	0.176694	3.26247	0.00110448	0.0258232
FBgn0033570	1889.54	-0.293469	0.0899472	-3.26268	0.00110363	0.0258232
FBgn0016034	505.483	0.581505	0.178564	3.25656	0.0011277	0.0262709
FBgn0016041	2433.78	0.366943	0.112847	3.25167	0.00114727	0.0265353
FBgn0038420	955.379	-0.363279	0.111698	-3.25232	0.00114467	0.0265353
FBgn0014863	4377.92	-0.368252	0.113495	-3.24467	0.00117588	0.0269077
FBgn0027548	1243.89	0.499779	0.154005	3.24522	0.00117359	0.0269077
FBgn0032363	1184	0.393056	0.121088	3.24604	0.00117023	0.0269077
FBgn0264495	1135.36	0.380346	0.117501	3.23697	0.00120808	0.0275467
FBgn0036141	814.316	0.349038	0.10788	3.23543	0.00121458	0.0275975
FBgn0036844	991.777	0.313752	0.0970291	3.23359	0.00122244	0.0276787
FBgn0003462	24506.6	-0.3198	0.0989651	-3.23144	0.0012317	0.0277002
FBgn0263933	1514.88	0.319969	0.0990197	3.23137	0.00123198	0.0277002
FBgn0003044	1090.64	0.495606	0.153462	3.2295	0.00124008	0.0277856
FBgn0260399	1866.37	0.734592	0.227568	3.22801	0.00124653	0.0278333
FBgn0034072	905.347	0.330876	0.10254	3.2268	0.00125182	0.0278552
FBgn0037714	1895.4	-0.279126	0.0865709	-3.22425	0.00126304	0.0279146
FBgn0264294	27445.5	-0.33283	0.103228	-3.22422	0.00126314	0.0279146
FBgn0040322	1188.32	-0.364693	0.113227	-3.2209	0.00127789	0.0281441
FBgn0030350	3114.97	-0.384154	0.119339	-3.21902	0.0012863	0.028233
FBgn0030960	1310.25	-0.350877	0.109107	-3.2159	0.00130037	0.0284451
FBgn0000307	1337.58	0.299983	0.093351	3.2135	0.00131127	0.0285032
FBgn0013756	1467.73	0.336612	0.104754	3.21337	0.00131186	0.0285032
FBgn0014391	3351.49	-0.392746	0.122368	-3.20954	0.00132946	0.0286924
FBgn0039537	3523.48	-0.289018	0.0900418	-3.20983	0.00132815	0.0286924
FBgn0004698	1857.24	0.262661	0.081962	3.20466	0.0013522	0.0288932
FBgn0013732	641.163	0.685517	0.213808	3.20623	0.00134487	0.0288932
FBgn0054003	604.818	-0.478874	0.14942	-3.20488	0.00135118	0.0288932
FBgn0003041	1049.48	0.384939	0.12022	3.20196	0.00136494	0.0290692
FBgn0031830	5039.33	-0.2703	0.0845118	-3.19837	0.00138206	0.0291453
FBgn0032156	3649.77	-0.332705	0.104017	-3.19856	0.00138116	0.0291453
FBgn0266521	2548.85	0.498693	0.15591	3.19859	0.00138102	0.0291453
FBgn0286506	2489.68	-0.251246	0.078711	-3.19201	0.00141287	0.0296979
FBgn0027504	1123.24	0.339405	0.106377	3.1906	0.00141978	0.0297461
FBgn0000017	538.478	0.581212	0.182525	3.18429	0.00145108	0.0303037
FBgn0013676	152193	-0.280757	0.0883423	-3.17806	0.00148263	0.0308626
FBgn0019624	7100.31	-0.296204	0.0934408	-3.16997	0.00152457	0.0314314
FBgn0032974	712.853	0.354562	0.111839	3.1703	0.00152282	0.0314314
FBgn0037021	1306.38	0.558907	0.176263	3.17087	0.00151981	0.0314314
FBgn0032394	9307.61	-0.339042	0.107047	-3.16723	0.00153901	0.0316281
FBgn0020443	5099.88	0.268287	0.0848329	3.16253	0.00156402	0.0320401
FBgn0010926	1104.58	0.365667	0.11586	3.15612	0.00159884	0.0322416
FBgn0035103	331.36	-0.55297	0.175188	-3.15645	0.00159705	0.0322416
FBgn0036735	1386.46	0.33928	0.107393	3.15925	0.00158178	0.0322416
FBgn0037614	1125.75	0.411978	0.130429	3.15865	0.00158502	0.0322416
FBgn0051262	305.422	0.812749	0.257367	3.15793	0.00158891	0.0322416
FBgn0086906	11555.2	-0.371542	0.117766	-3.15491	0.00160549	0.0322749
FBgn0031263	570.666	-0.426042	0.135128	-3.15288	0.00161669	0.0322987
FBgn0038257	5487.5	-0.392505	0.124466	-3.15352	0.00161315	0.0322987
FBgn0021764	820.735	0.405502	0.128706	3.1506	0.00162934	0.0324511
FBgn0020545	4052.7	-0.272693	0.0866307	-3.14777	0.00164522	0.0325282
FBgn0030745	606.142	-0.42077	0.133708	-3.14694	0.00164986	0.0325282
FBgn0038449	5135.52	-0.306665	0.0974002	-3.14851	0.00164107	0.0325282
FBgn0040153	403.434	0.467784	0.148676	3.14632	0.00165338	0.0325282
FBgn0027586	1523.38	-0.439508	0.139964	-3.14014	0.00168865	0.0330208
FBgn0052230	3306.24	-0.310726	0.0989276	-3.14094	0.00168406	0.0330208
FBgn0017482	649.91	-0.364092	0.116145	-3.1348	0.00171969	0.0335261
FBgn0029506	5790.05	-0.209404	0.0669904	-3.12588	0.00177271	0.0343523
FBgn0034145	898.784	-0.932103	0.298145	-3.12634	0.00176994	0.0343523
FBgn0004864	841.144	0.30619	0.0981894	3.11836	0.00181859	0.0346115
FBgn0030034	587.928	0.75962	0.243744	3.11647	0.00183028	0.0346115
FBgn0032810	512.854	-0.526746	0.168753	-3.1214	0.00179994	0.0346115
FBgn0039048	576.403	-0.473881	0.151923	-3.11921	0.00181339	0.0346115
FBgn0039697	8625.18	-0.272833	0.0875838	-3.11511	0.00183876	0.0346115
FBgn0083167	3051.37	-0.28787	0.0923897	-3.11582	0.00183432	0.0346115
FBgn0261552	9441.99	-0.204044	0.0654644	-3.11687	0.00182785	0.0346115
FBgn0262743	3709.66	0.394581	0.126571	3.11746	0.00182416	0.0346115
FBgn0263659	1479.73	-0.380212	0.12206	-3.11496	0.00183973	0.0346115
FBgn0286813	2789.29	0.285369	0.0914306	3.12115	0.00180145	0.0346115
FBgn0031184	1842.24	-0.392276	0.125976	-3.11389	0.00184635	0.0346234
FBgn0031737	560.892	-0.489658	0.157288	-3.11314	0.00185109	0.0346234
FBgn0003969	692.434	0.516203	0.165915	3.11125	0.00186294	0.0347444
FBgn0029879	1053.06	0.829976	0.266909	3.10958	0.00187353	0.0347889
FBgn0030328	3496.97	0.290216	0.0933759	3.10804	0.00188331	0.0347889
FBgn0034313	1161.85	0.328675	0.105769	3.10748	0.00188689	0.0347889
FBgn0259789	914.89	0.575713	0.185176	3.10901	0.00187717	0.0347889
FBgn0261710	1802.39	0.619151	0.199337	3.10605	0.00189605	0.0348581
FBgn0017561	1395.01	0.570419	0.184	3.1001	0.00193458	0.0354248
FBgn0086251	965.381	0.640025	0.206542	3.09876	0.00194334	0.0354248
FBgn0283531	793.295	0.67793	0.218759	3.09899	0.00194185	0.0354248
FBgn0003525	1841.4	0.617257	0.199648	3.09173	0.00198997	0.0360074
FBgn0011260	1447.82	0.419955	0.135846	3.09142	0.00199204	0.0360074
FBgn0015402	628.828	0.414184	0.133959	3.09188	0.00198893	0.0360074
FBgn0025885	3478.31	-0.265749	0.086036	-3.08881	0.00200957	0.0362228
FBgn0050377	557.478	0.921863	0.298921	3.08397	0.00204258	0.0367153
FBgn0014417	1891.87	0.289991	0.0941938	3.07866	0.00207933	0.037066
FBgn0030228	801.519	0.322421	0.104699	3.07952	0.00207337	0.037066
FBgn0038088	308.027	-0.483909	0.157147	-3.07935	0.00207453	0.037066
FBgn0026083	2805.37	0.311555	0.101267	3.07658	0.00209389	0.0371206
FBgn0027073	3090.21	-0.475438	0.154522	-3.07684	0.00209208	0.0371206
FBgn0034962	1589.43	0.396182	0.128858	3.07456	0.00210816	0.037241
FBgn0037447	1451.1	-0.409724	0.133288	-3.07398	0.00211223	0.037241
FBgn0031896	1437.81	0.404989	0.131942	3.06945	0.00214454	0.0377077
FBgn0026317	1252.55	0.276925	0.0902664	3.06786	0.00215599	0.0378059
FBgn0027512	4172.58	0.751753	0.245534	3.06171	0.00220078	0.0383609
FBgn0030518	1362.63	-0.32194	0.105158	-3.06149	0.00220242	0.0383609
FBgn0037001	5405.77	-0.278942	0.0911255	-3.06107	0.00220547	0.0383609
FBgn0040372	1794.63	0.476876	0.155882	3.05921	0.00221923	0.0384966
FBgn0028734	2075.01	0.440179	0.143964	3.05755	0.00223151	0.0386058
FBgn0010247	1140.56	0.288434	0.0944347	3.05432	0.00225572	0.0387131
FBgn0039620	643.468	-0.811428	0.265599	-3.05509	0.00224997	0.0387131
FBgn0063491	6205.07	-0.3257	0.106622	-3.0547	0.00225284	0.0387131
FBgn0000183	1873.3	0.246832	0.0808951	3.05127	0.00227878	0.0387238
FBgn0039055	1113.87	0.305144	0.0999753	3.05219	0.00227176	0.0387238
FBgn0262952	34670.5	-0.373498	0.122416	-3.05106	0.00228034	0.0387238
FBgn0266083	389.386	0.444789	0.145755	3.05162	0.00227611	0.0387238
FBgn0032713	2107.51	-0.254758	0.0835832	-3.04795	0.00230406	0.0390239
FBgn0030301	900.762	0.457242	0.15015	3.04524	0.00232494	0.0392745
FBgn0030261	636.303	-0.511581	0.168096	-3.04339	0.0023393	0.0393112
FBgn0032283	654.321	-0.372502	0.122367	-3.04413	0.00233356	0.0393112
FBgn0052654	1666.35	0.252471	0.0829932	3.04207	0.00234958	0.0393813
FBgn0001180	710.776	0.444635	0.146406	3.037	0.00238942	0.0395965
FBgn0010909	2240.18	0.240105	0.0791262	3.03446	0.00240969	0.0395965
FBgn0011224	1019.73	0.472884	0.155736	3.03645	0.00239379	0.0395965
FBgn0030241	900.967	0.570186	0.187778	3.03648	0.00239355	0.0395965
FBgn0031011	1872.95	-0.277368	0.0914129	-3.03423	0.0024115	0.0395965
FBgn0033134	443.454	-0.408323	0.134474	-3.03645	0.00239385	0.0395965
FBgn0033215	2220.96	-0.75948	0.250229	-3.03514	0.00240427	0.0395965
FBgn0034329	1488.55	-0.275304	0.0906254	-3.03782	0.00238294	0.0395965
FBgn0003415	1950.16	0.378818	0.124955	3.03164	0.00243229	0.0397356
FBgn0025879	2184.3	-0.357137	0.117802	-3.03167	0.00243208	0.0397356
FBgn0016070	7567.82	0.490864	0.162235	3.02563	0.00248115	0.0399488
FBgn0031935	1251.17	-0.381231	0.126007	-3.02547	0.00248248	0.0399488
FBgn0033203	3058.76	-0.377359	0.124659	-3.02712	0.00246894	0.0399488
FBgn0250823	2675.51	0.260442	0.0860336	3.02722	0.00246817	0.0399488
FBgn0259834	1417.52	0.244177	0.0806637	3.0271	0.00246913	0.0399488
FBgn0262900	444.91	-0.738132	0.243911	-3.02623	0.00247622	0.0399488
FBgn0263621	1288.53	-0.360784	0.119281	-3.02465	0.0024892	0.0399572
FBgn0023507	15736.7	-0.237967	0.0787633	-3.02129	0.00251696	0.0402029
FBgn0040793	3867.96	-0.2877	0.0952211	-3.02139	0.00251618	0.0402029
FBgn0038577	2753.5	-0.342331	0.113418	-3.01831	0.00254188	0.0405006
FBgn0051326	1897.96	-0.625297	0.20755	-3.01276	0.00258884	0.0411472
FBgn0020379	298.777	0.484234	0.160944	3.00871	0.00262363	0.0415977
FBgn0042085	861.374	0.506233	0.168308	3.00778	0.00263167	0.041623
FBgn0021906	4768.63	-0.258267	0.085963	-3.0044	0.00266104	0.0417803
FBgn0030054	1215.24	0.633866	0.210945	3.00488	0.00265683	0.0417803
FBgn0039635	4569.2	-0.20398	0.0678793	-3.00504	0.00265547	0.0417803
FBgn0002567	1513.81	0.270577	0.0900933	3.00329	0.00267075	0.0417967
FBgn0033757	2016.71	0.500626	0.166719	3.0028	0.00267504	0.0417967
FBgn0053116	600.132	0.469075	0.156279	3.00152	0.00268636	0.0418721
FBgn0015794	1716.76	-0.304921	0.101646	-2.99983	0.00270127	0.0420032
FBgn0033374	1026.99	0.668187	0.222911	2.99755	0.00272158	0.042116
FBgn0038761	733.397	-0.345632	0.115305	-2.99755	0.00272155	0.042116
FBgn0030812	1633.29	0.380067	0.126883	2.99542	0.00274071	0.0423106
FBgn0005596	721.709	0.720108	0.240465	2.99465	0.00274759	0.0423155
FBgn0051151	1361.89	0.328876	0.109857	2.99368	0.00275632	0.0423489
FBgn0035936	1068.49	0.549106	0.18356	2.99142	0.00277683	0.0425626
FBgn0029854	1587.22	-0.268553	0.089837	-2.98933	0.00279587	0.042753
FBgn0037378	2025.4	-0.45627	0.152711	-2.9878	0.00280994	0.0428665
FBgn0031913	6832.82	-0.224621	0.0752583	-2.98467	0.00283881	0.043002
FBgn0033584	378.598	0.824481	0.276212	2.98496	0.00283618	0.043002
FBgn0039131	383.373	-0.775181	0.259617	-2.98586	0.00282782	0.043002
FBgn0029873	634.654	0.373153	0.125287	2.97838	0.00289773	0.0437917
FBgn0020503	6133.76	-0.296493	0.0996151	-2.97639	0.00291665	0.0439746
FBgn0038191	853.247	0.934563	0.314546	2.97115	0.00296686	0.0446273
FBgn0033128	732.689	-0.546731	0.184122	-2.9694	0.00298385	0.0447786
FBgn0001989	1928.21	-0.285402	0.0961708	-2.96766	0.00300078	0.0449281
FBgn0036837	17553.3	-0.266064	0.0897008	-2.96613	0.00301569	0.0449428
FBgn0086129	861.502	0.312669	0.105406	2.96634	0.00301368	0.0449428
FBgn0263144	1532.48	0.334258	0.112756	2.96445	0.00303227	0.0450858
FBgn0263830	511.035	-0.399485	0.13482	-2.9631	0.00304557	0.0451795
FBgn0004057	1848.92	-0.247279	0.0835248	-2.96055	0.00307092	0.0452407
FBgn0030268	1980.31	0.315349	0.106542	2.95987	0.00307774	0.0452407
FBgn0030362	5429.73	-0.4661	0.157444	-2.96042	0.00307222	0.0452407
FBgn0032785	353.434	-0.537987	0.181739	-2.96022	0.00307419	0.0452407
FBgn0031327	1419.72	-0.313981	0.106148	-2.95797	0.00309673	0.0454163
FBgn0030574	1088.46	-0.655986	0.221869	-2.95664	0.00311008	0.0455088
FBgn0024984	277.574	0.662649	0.224213	2.95544	0.0031222	0.0455826
FBgn0039114	40461.4	-0.226628	0.0767957	-2.95105	0.00316693	0.0461314
FBgn0013981	9296.53	-0.348202	0.118034	-2.95001	0.0031776	0.0461826
FBgn0003557	1986.06	0.286601	0.0971856	2.94901	0.00318799	0.0461918
FBgn0027563	1367.68	-0.350573	0.118896	-2.94856	0.00319256	0.0461918
FBgn0085452	284.25	-0.473427	0.160722	-2.94563	0.00322298	0.0465278
FBgn0052767	1806.65	0.234202	0.0796886	2.93897	0.00329306	0.0474332
FBgn0001197	3909.44	0.423057	0.144036	2.93717	0.00331219	0.0474968
FBgn0261278	2263.28	0.492197	0.167569	2.93728	0.00331101	0.0474968
FBgn0020887	843.839	0.417885	0.142321	2.93621	0.00332244	0.0475382
FBgn0015801	1412.82	-0.339802	0.115791	-2.9346	0.00333973	0.0476799
FBgn0003520	1290.23	0.335311	0.114428	2.93031	0.00338623	0.0481307
FBgn0035969	1195.38	0.58473	0.199509	2.93085	0.00338034	0.0481307
FBgn0040602	682.311	0.857343	0.292685	2.92923	0.003398	0.0481919
FBgn0000352	529.513	0.439385	0.150134	2.92663	0.00342662	0.0484911
FBgn0036992	6798.34	-0.298348	0.102016	-2.92453	0.0034498	0.0487123
FBgn0000536	6362.2	-0.262379	0.0897781	-2.92253	0.00347202	0.0489191
FBgn0032202	1406.05	-0.298965	0.102409	-2.91932	0.00350791	0.0493171
FBgn0036547	3247.06	-0.381428	0.130768	-2.91682	0.00353616	0.0496062
FBgn0003870	1809.95	0.427067	0.146501	2.91511	0.00355566	0.0497715
FBgn0010357	4380.59	1.7647	0.60556	2.91417	0.00356638	0.0498136
FBgn0030174	292.329	0.630119	0.216281	2.91343	0.00357485	0.049824
FBgn0026430	1273.14	0.49762	0.170888	2.91197	0.00359163	0.0499499
FBgn0033988	2273.46	0.362798	0.124675	2.90996	0.00361471	0.0500552
FBgn0085453	2450.06	-0.401135	0.137827	-2.91043	0.00360932	0.0500552
FBgn0033236	1524.2	0.338686	0.116583	2.9051	0.00367137	0.0505935
FBgn0034909	1226.32	-0.317237	0.109199	-2.90512	0.00367113	0.0505935
FBgn0085195	57353.1	-0.37421	0.128833	-2.90461	0.00367711	0.0505935
FBgn0022893	9313.38	0.355437	0.12248	2.90199	0.003708	0.0509101
FBgn0033884	729.175	0.468419	0.161514	2.90017	0.00372961	0.051098
FBgn0036518	1165.12	0.34486	0.118942	2.89938	0.00373896	0.0511176
FBgn0023515	1676.62	0.498739	0.172392	2.89305	0.00381523	0.0519403
FBgn0260743	1042.69	0.413167	0.142781	2.8937	0.00380726	0.0519403
FBgn0035986	468.278	0.634658	0.219676	2.88907	0.00386387	0.0523814
FBgn0037764	2183.07	-0.347394	0.120244	-2.88908	0.00386366	0.0523814
FBgn0037770	1277.69	0.41282	0.143004	2.88676	0.00389225	0.0526555
FBgn0035872	1295.85	0.649067	0.224987	2.88491	0.00391524	0.0528141
FBgn0039682	23566.8	-0.370138	0.128349	-2.88384	0.00392853	0.0528141
FBgn0039821	277.16	-0.577481	0.200245	-2.88387	0.00392818	0.0528141
FBgn0041582	818.5	0.342446	0.118922	2.87958	0.00398203	0.0534221
FBgn0035046	1375.04	-0.315644	0.109712	-2.87703	0.00401432	0.0534533
FBgn0043900	565.76	0.636702	0.221196	2.87845	0.00399633	0.0534533
FBgn0053554	881.024	0.292538	0.101675	2.87718	0.00401253	0.0534533
FBgn0260748	873.734	0.341166	0.118593	2.87679	0.00401749	0.0534533
FBgn0016119	3612.35	-0.269716	0.0938763	-2.8731	0.00406469	0.0539701
FBgn0086384	983.717	0.265563	0.0925495	2.86942	0.00411228	0.0544898
FBgn0002570	1854.65	2.17266	0.758147	2.86575	0.00416027	0.0549003
FBgn0036621	1533.9	0.274209	0.0956815	2.86585	0.00415885	0.0549003
FBgn0020248	980.797	0.881994	0.308115	2.86254	0.00420256	0.0553452
FBgn0022709	1280.49	-0.269282	0.0941165	-2.86116	0.00422098	0.0554391
FBgn0023516	2182.14	-0.249022	0.0870488	-2.86071	0.00422688	0.0554391
FBgn0003655	1992.79	0.607277	0.212542	2.85721	0.00427384	0.0559414
FBgn0028408	1200.09	0.776297	0.271785	2.85629	0.00428628	0.0559906
FBgn0051510	498.751	0.343268	0.120228	2.85514	0.00430181	0.05608
FBgn0036381	4304.34	-0.390474	0.136868	-2.85292	0.00433201	0.0563598
FBgn0039487	457.016	0.502948	0.176346	2.85205	0.00434385	0.0564001
FBgn0023522	1364.4	0.490441	0.17224	2.84743	0.00440745	0.057111
FBgn0038659	737.23	0.323221	0.113602	2.84521	0.00443821	0.0573944
FBgn0014931	366.786	0.472564	0.166138	2.8444	0.00444953	0.0574248
FBgn0051547	571.863	-1.30186	0.457795	-2.84377	0.00445837	0.0574248
FBgn0036116	491.431	-1.40955	0.495868	-2.8426	0.00447473	0.0575208
FBgn0004650	1694	0.85871	0.302429	2.83938	0.00452018	0.0579895
FBgn0039640	2686.54	0.462905	0.163119	2.83784	0.00454197	0.0581534
FBgn0004872	1322.98	0.713373	0.251629	2.83502	0.00458233	0.0584383
FBgn0015778	6839.43	0.390871	0.137861	2.83526	0.00457879	0.0584383
FBgn0003028	1252.92	0.656526	0.231836	2.83185	0.00462793	0.0589034
FBgn0025743	1065.56	0.506128	0.178922	2.82877	0.00467274	0.0593567
FBgn0028331	5173.77	0.184568	0.0652899	2.8269	0.00470007	0.0595865
FBgn0031799	634.464	0.346697	0.12276	2.8242	0.00473995	0.059828
FBgn0032295	450.854	0.531835	0.188345	2.82372	0.00474693	0.059828
FBgn0043854	391.379	0.796771	0.282155	2.82388	0.00474464	0.059828
FBgn0004237	4045.02	0.290097	0.102776	2.82263	0.00476314	0.0599153
FBgn0036921	2068.77	0.214574	0.0760474	2.82159	0.00477863	0.0599384
FBgn0259736	3600.08	-0.254744	0.0902944	-2.82126	0.00478355	0.0599384
FBgn0032322	2830.58	-0.384773	0.136532	-2.8182	0.00482934	0.0603948
FBgn0037635	840.514	-0.466129	0.165485	-2.81674	0.00485142	0.0605536
FBgn0011361	3066.29	-0.26556	0.0944157	-2.81266	0.00491331	0.061137
FBgn0013673	438.258	-0.387869	0.137913	-2.81241	0.00491711	0.061137
FBgn0034645	1437.39	-0.359842	0.128077	-2.80957	0.00496074	0.0615609
FBgn0037763	29528.2	-0.280957	0.100154	-2.80527	0.00502751	0.0622697
FBgn0283658	5336.9	-0.236048	0.0842082	-2.80314	0.00506072	0.062561
FBgn0039302	3290.36	0.274597	0.09799	2.80229	0.00507409	0.0626007
FBgn0287720	5022.38	0.51761	0.184748	2.8017	0.00508334	0.0626007
FBgn0028525	261.238	0.827292	0.295406	2.80053	0.00510192	0.0627099
FBgn0038872	589.607	0.445792	0.159417	2.79638	0.0051678	0.0633988
FBgn0030330	1100.2	0.332332	0.118906	2.79491	0.00519135	0.0635669
FBgn0288470	1518.68	0.520774	0.186439	2.79327	0.00521784	0.0637703
FBgn0000477	1798.01	-0.341047	0.122172	-2.79154	0.00524574	0.0638694
FBgn0261239	428.459	0.427718	0.153203	2.79184	0.00524088	0.0638694
FBgn0028342	5175.84	-0.260226	0.0932731	-2.78994	0.00527182	0.064066
FBgn0010435	7796.48	-0.266204	0.0954417	-2.78918	0.00528416	0.0640953
FBgn0039562	5802.18	0.253212	0.0908262	2.78788	0.00530544	0.0642327
FBgn0021765	6852.91	-0.201898	0.0725286	-2.78371	0.00537415	0.0645799
FBgn0028474	904.123	0.442402	0.158835	2.78529	0.00534798	0.0645799
FBgn0051781	2194.77	-0.284548	0.102201	-2.7842	0.00536601	0.0645799
FBgn0263112	2358.24	0.251845	0.0904525	2.78428	0.00536467	0.0645799
FBgn0010317	312.527	1.00275	0.360301	2.78309	0.00538439	0.0645827
FBgn0043456	3589.89	0.251299	0.0903545	2.78126	0.00541482	0.0648272
FBgn0036157	1287.28	-0.291872	0.10497	-2.78052	0.00542723	0.0648554
FBgn0013674	266673	-0.247292	0.0890252	-2.77778	0.00547317	0.065163
FBgn0028543	8573.49	-0.250945	0.0903301	-2.77808	0.00546803	0.065163
FBgn0086350	519.719	0.594103	0.213944	2.77691	0.00548776	0.0652164
FBgn0015600	1646.12	0.210525	0.075877	2.77456	0.00552771	0.0655704
FBgn0030486	1147.62	0.468188	0.168877	2.77236	0.00556514	0.0657727
FBgn0031092	2386.21	-0.261369	0.0942727	-2.77248	0.00556308	0.0657727
FBgn0039350	2369.17	0.46557	0.168069	2.77011	0.00560376	0.066108
FBgn0022768	1455.57	0.327823	0.118372	2.76943	0.00561538	0.0661242
FBgn0030710	574.301	0.577417	0.20877	2.7658	0.00567838	0.0667442
FBgn0000406	45446.7	-0.300446	0.108824	-2.76083	0.00576546	0.0671561
FBgn0010488	8998.77	0.161064	0.058295	2.76292	0.00572871	0.0671561
FBgn0011227	1178.14	-0.332173	0.120278	-2.76172	0.00574985	0.0671561
FBgn0022981	542.646	0.690474	0.249973	2.76219	0.00574149	0.0671561
FBgn0036640	456.309	0.588264	0.213048	2.76117	0.0057594	0.0671561
FBgn0029868	2773.38	-0.23104	0.0837621	-2.75829	0.00581052	0.0675449
FBgn0261618	4022.51	0.205548	0.0745343	2.75777	0.00581977	0.0675449
FBgn0031037	4920.66	-0.335334	0.121687	-2.75571	0.00585656	0.0676071
FBgn0037762	19228.7	-0.312346	0.113321	-2.75629	0.00584615	0.0676071
FBgn0264848	1140.78	0.375128	0.136111	2.75604	0.00585061	0.0676071
FBgn0000615	2761.56	0.542169	0.196885	2.75374	0.00589185	0.0678335
FBgn0031461	3674.05	-0.385433	0.139982	-2.75344	0.0058972	0.0678335
FBgn0259984	573.774	0.390344	0.1419	2.75084	0.00594431	0.0682538
FBgn0000524	753.85	0.358938	0.130558	2.74927	0.00597288	0.0684601
FBgn0029888	2060.73	-0.325844	0.118601	-2.74739	0.00600717	0.0686094
FBgn0031150	636.695	0.310787	0.113118	2.74746	0.0060059	0.0686094
FBgn0013269	5717.76	0.539189	0.196553	2.74323	0.00608389	0.0689055
FBgn0019952	1041.01	-0.308227	0.112371	-2.74294	0.00608921	0.0689055
FBgn0029838	7512.06	-0.252796	0.0921609	-2.74299	0.00608828	0.0689055
FBgn0030484	6290.79	-0.356204	0.129844	-2.74333	0.00608204	0.0689055
FBgn0033984	476.215	0.359432	0.131114	2.74136	0.00611852	0.0689055
FBgn0037057	1754.08	-0.268593	0.0979681	-2.74164	0.00611326	0.0689055
FBgn0039633	957.2	0.300768	0.10964	2.74323	0.00608378	0.0689055
FBgn0261549	1122.85	-0.278018	0.101382	-2.74228	0.00610135	0.0689055
FBgn0029157	1193.23	0.521051	0.19017	2.73993	0.00614528	0.0690862
FBgn0003231	25984.2	-0.323381	0.118143	-2.7372	0.0061964	0.069419
FBgn0086779	1568.94	0.230745	0.0842976	2.73727	0.00619515	0.069419
FBgn0038172	2789.82	-0.300009	0.109639	-2.73634	0.00621264	0.0694804
FBgn0028471	895.056	0.318325	0.11665	2.72888	0.00635505	0.07095
FBgn0039525	649.331	-0.394775	0.144777	-2.72677	0.00639569	0.0712805
FBgn0034066	1698.69	-0.287508	0.105481	-2.72569	0.00641675	0.0713919
FBgn0032899	617.175	-0.467967	0.17192	-2.72201	0.00648866	0.0719596
FBgn0039207	2802.41	0.358133	0.131573	2.72194	0.00649008	0.0719596
FBgn0002413	3695.82	0.27334	0.100513	2.71944	0.00653925	0.0723804
FBgn0035344	3095.2	-0.235036	0.0864659	-2.71825	0.00656282	0.0723929
FBgn0266582	2492.27	-0.303057	0.111474	-2.71862	0.0065554	0.0723929
FBgn0000289	2197.59	0.333947	0.12298	2.71545	0.0066185	0.0727032
FBgn0032620	592.317	0.622014	0.229186	2.71402	0.00664728	0.0727032
FBgn0082831	838.519	0.276697	0.101927	2.71465	0.00663459	0.0727032
FBgn0260794	3087.63	0.258117	0.0951049	2.71403	0.00664708	0.0727032
FBgn0266572	1038.02	0.322407	0.118737	2.7153	0.00662162	0.0727032
FBgn0058002	807.346	-0.387709	0.142954	-2.71211	0.00668559	0.0729985
FBgn0035817	456.222	-0.51236	0.188969	-2.71135	0.00670104	0.0730435
FBgn0000166	556.001	0.57892	0.213639	2.70981	0.00673226	0.0730468
FBgn0003401	336.516	0.698585	0.257813	2.70966	0.0067353	0.0730468
FBgn0031360	3679.4	-0.239554	0.0884032	-2.70979	0.00673261	0.0730468
FBgn0000581	1577.67	0.303055	0.111956	2.70692	0.00679112	0.0733501
FBgn0010309	298.774	0.7556	0.279168	2.70661	0.00679736	0.0733501
FBgn0261616	1365.61	-0.869261	0.32104	-2.70764	0.00677634	0.0733501
FBgn0031563	2436.97	-0.263218	0.0973345	-2.70426	0.00684558	0.0736242
FBgn0040918	1554.22	0.221324	0.0818301	2.70468	0.00683695	0.0736242
FBgn0024921	2081.99	0.285328	0.105548	2.70329	0.00686561	0.0737167
FBgn0010278	1922.69	0.423387	0.15672	2.70155	0.00690172	0.0737601
FBgn0010431	2296.91	0.518682	0.19217	2.69908	0.00695322	0.0737601
FBgn0026077	347.981	-0.691792	0.256343	-2.6987	0.00696108	0.0737601
FBgn0030504	2298.94	0.377531	0.139873	2.6991	0.00695274	0.0737601
FBgn0036134	1433.18	0.263967	0.0977024	2.70174	0.00689773	0.0737601
FBgn0039342	675.516	1.93575	0.717011	2.69975	0.00693912	0.0737601
FBgn0260991	639.435	0.570661	0.211441	2.69891	0.0069567	0.0737601
FBgn0287182	3099.39	0.195416	0.0723766	2.69998	0.00693429	0.0737601
FBgn0025827	822.215	-0.339861	0.126067	-2.69587	0.00702055	0.0740255
FBgn0032773	19479.3	-0.260806	0.0967243	-2.69638	0.00700971	0.0740255
FBgn0038211	2168.31	-0.33314	0.12355	-2.6964	0.00700928	0.0740255
FBgn0002590	48946.5	-0.212935	0.0790888	-2.69235	0.00709505	0.0744461
FBgn0016053	1305.03	0.627136	0.232866	2.69312	0.00707858	0.0744461
FBgn0024177	1723.98	0.75742	0.281314	2.69243	0.00709326	0.0744461
FBgn0003447	822.162	0.496923	0.184836	2.68845	0.00717855	0.0751204
FBgn0028554	1449.48	0.461478	0.171724	2.68733	0.00720258	0.0751204
FBgn0046776	365.518	0.610401	0.227199	2.68664	0.00721752	0.0751204
FBgn0052676	1501.54	0.257671	0.0958911	2.68712	0.00720701	0.0751204
FBgn0262716	1481.57	0.268471	0.0999117	2.68708	0.00720787	0.0751204
FBgn0052694	529.4	-0.627915	0.233957	-2.6839	0.00727697	0.0756172
FBgn0032833	9028.56	-0.25598	0.0954137	-2.68284	0.00729989	0.0757335
FBgn0023525	452.599	-0.375846	0.14015	-2.68174	0.00732398	0.0757398
FBgn0030239	1494.1	-0.278427	0.103808	-2.68213	0.00731558	0.0757398
FBgn0010651	2957.13	-0.291104	0.108703	-2.67799	0.00740659	0.0761549
FBgn0011766	1581.05	0.306912	0.114637	2.67724	0.00742313	0.0761549
FBgn0031450	801.221	0.293609	0.1096	2.67891	0.00738631	0.0761549
FBgn0051163	632.416	0.523834	0.195658	2.6773	0.00742187	0.0761549
FBgn0051207	567.843	-0.340735	0.127205	-2.67863	0.00739234	0.0761549
FBgn0033246	33456.7	-0.211111	0.0789051	-2.67551	0.00746163	0.0764284
FBgn0029155	931.766	0.384253	0.143659	2.67476	0.00747817	0.0764764
FBgn0030502	2431.17	0.192587	0.0720921	2.6714	0.00755355	0.0771251
FBgn0040383	1034.13	-0.492064	0.184281	-2.67018	0.0075811	0.0772841
FBgn0036433	1125.72	-0.327494	0.122697	-2.66911	0.00760514	0.0774069
FBgn0260484	694.313	0.47785	0.179115	2.66784	0.007634	0.077474
FBgn0266101	1127.18	0.449035	0.168319	2.66777	0.00763574	0.077474
FBgn0030501	378.224	0.470007	0.176322	2.66562	0.00768455	0.0778468
FBgn0266581	1896.96	0.345751	0.129805	2.66363	0.00773036	0.0781881
FBgn0026238	2636.61	0.31631	0.118847	2.66148	0.0077798	0.0785302
FBgn0028399	3905.33	-0.280185	0.105289	-2.6611	0.00778852	0.0785302
FBgn0030178	327.597	-0.399823	0.150424	-2.65797	0.00786122	0.0791396
FBgn0029763	2104.12	0.203458	0.0765638	2.65737	0.00787533	0.0791581
FBgn0038972	280.11	-0.588616	0.221687	-2.65517	0.00792693	0.0795528
FBgn0032026	3637.9	0.486299	0.183225	2.65411	0.00795185	0.079679
FBgn0014031	9682.59	-0.213608	0.0805459	-2.652	0.00800156	0.0798053
FBgn0015949	1068.33	0.280536	0.105781	2.65203	0.0080009	0.0798053
FBgn0025839	1169.65	-0.354774	0.133729	-2.65293	0.00797961	0.0798053
FBgn0000709	1053.59	0.252174	0.0951424	2.6505	0.00803738	0.0800194
FBgn0026533	3813.33	0.240341	0.0906949	2.64999	0.00804939	0.0800194
FBgn0264492	3355.42	0.253968	0.0958536	2.64954	0.00806022	0.0800194
FBgn0000927	1089.5	0.734101	0.277208	2.6482	0.0080922	0.0800905
FBgn0023528	2485.36	0.298367	0.112653	2.64854	0.00808395	0.0800905
FBgn0026379	849.384	0.299008	0.112988	2.64638	0.00813587	0.0803993
FBgn0025814	6024.98	-0.300195	0.113531	-2.64417	0.00818913	0.080691
FBgn0040531	300.001	-0.768147	0.290512	-2.64412	0.00819039	0.080691
FBgn0022764	3665.28	0.212194	0.0802863	2.64297	0.0082182	0.0806965
FBgn0032889	2975.61	-0.303144	0.114728	-2.64229	0.00823466	0.0806965
FBgn0287209	912.703	-0.364632	0.137934	-2.64352	0.00820488	0.0806965
FBgn0287423	92728.5	-0.313421	0.118629	-2.64203	0.00824097	0.0806965
FBgn0262057	2087.28	-0.257024	0.0973156	-2.64114	0.00826276	0.0807873
FBgn0010316	904.086	0.311915	0.118198	2.63892	0.00831702	0.0810793
FBgn0285963	701.373	-0.400081	0.15161	-2.63889	0.00831776	0.0810793
FBgn0004584	769.451	0.416505	0.157905	2.63769	0.00834719	0.0812434
FBgn0015799	1126.25	0.443345	0.168282	2.63453	0.00842526	0.0817789
FBgn0033155	803.663	0.494682	0.187775	2.63444	0.00842755	0.0817789
FBgn0010424	588.776	-0.462224	0.175609	-2.63212	0.00848541	0.0821221
FBgn0265974	716.603	0.307579	0.116861	2.632	0.00848837	0.0821221
FBgn0051122	666.497	0.374375	0.142377	2.62945	0.00855223	0.0826161
FBgn0026597	806.127	0.405689	0.154385	2.62778	0.00859446	0.082801
FBgn0037702	1167.01	0.243646	0.0927231	2.62768	0.00859704	0.082801
FBgn0003483	494.886	0.496573	0.189308	2.62309	0.00871356	0.0837982
FBgn0000043	2411.21	0.514268	0.196128	2.62211	0.00873876	0.0839155
FBgn0261004	518.91	0.440044	0.167965	2.61986	0.00879656	0.0843451
FBgn0051998	1243.51	0.266049	0.10163	2.61781	0.00884961	0.0847278
FBgn0029975	16380.4	-0.295134	0.112815	-2.61609	0.0088944	0.0850305
FBgn0035253	1238.5	0.355513	0.135956	2.61491	0.00892501	0.0851968
FBgn0052344	1323.29	0.342524	0.131104	2.61261	0.00898544	0.085647
FBgn0030575	1695.32	-0.359725	0.137765	-2.61114	0.00902404	0.0857698
FBgn0266570	2357.39	0.326216	0.124934	2.61111	0.0090249	0.0857698
FBgn0004889	3570.16	0.19375	0.0742704	2.60871	0.00908853	0.0862474
FBgn0261574	786.392	0.385906	0.14799	2.60766	0.00911647	0.0863856
FBgn0002926	272.167	2.61218	1.00275	2.60502	0.00918682	0.0864496
FBgn0003310	876.218	0.627925	0.241056	2.6049	0.00919021	0.0864496
FBgn0029903	1233.74	0.299909	0.115067	2.60639	0.00915024	0.0864496
FBgn0035600	6709.45	-0.180355	0.0692336	-2.60502	0.00918695	0.0864496
FBgn0086912	989.013	0.568796	0.218233	2.60637	0.00915067	0.0864496
FBgn0004049	838.196	0.322811	0.123952	2.60433	0.00920529	0.0864654
FBgn0003076	24338.9	-0.250293	0.0961744	-2.60249	0.0092549	0.0866504
FBgn0015477	1347.1	0.243102	0.0934491	2.60144	0.00928338	0.0866504
FBgn0016059	2120.55	0.270774	0.104099	2.60112	0.00929212	0.0866504
FBgn0016685	4719.43	0.452275	0.173858	2.60141	0.0092842	0.0866504
FBgn0035016	1367.08	0.436351	0.167745	2.60128	0.00928777	0.0866504
FBgn0000810	596.498	0.475623	0.1829	2.60046	0.00930999	0.0866917
FBgn0043884	3239.95	0.209469	0.0805775	2.5996	0.00933337	0.0867842
FBgn0037186	1574.48	-0.304704	0.117282	-2.59804	0.00937576	0.087053
FBgn0030813	390.545	0.474598	0.18273	2.59726	0.00939705	0.0871144
FBgn0039634	1017.73	0.335093	0.12904	2.59681	0.00940938	0.0871144
FBgn0002783	1898.06	0.448893	0.172926	2.59587	0.00943514	0.0872277
FBgn0015229	2017.04	0.380481	0.146794	2.59193	0.0095438	0.0879726
FBgn0028622	784.752	-0.308628	0.119101	-2.59131	0.00956121	0.0879726
FBgn0030853	1698.84	-0.255102	0.0984616	-2.59087	0.00957326	0.0879726
FBgn0034490	774.886	-0.835094	0.322369	-2.59049	0.00958387	0.0879726
FBgn0283712	652.016	0.291051	0.112329	2.59105	0.00956833	0.0879726
FBgn0000083	4058.64	-0.244231	0.0943043	-2.58982	0.00960261	0.0880193
FBgn0051363	3129.53	0.353247	0.136451	2.58881	0.00963071	0.0881517
FBgn0038746	1179.35	0.491611	0.190005	2.58736	0.00967159	0.0884005
FBgn0038074	18277.3	-0.474444	0.183424	-2.5866	0.00969287	0.0884697
FBgn0028984	1199.29	-0.401722	0.155344	-2.58602	0.00970924	0.0884939
FBgn0010877	1315.52	0.257835	0.0997616	2.58451	0.00975179	0.0887147
FBgn0033871	299.164	-0.407515	0.157696	-2.58418	0.00976096	0.0887147
FBgn0261985	1924.19	0.327517	0.12679	2.58314	0.00979065	0.0888594
FBgn0003459	492.719	0.306934	0.118953	2.5803	0.00987159	0.0891374
FBgn0010516	10545.5	-0.259954	0.100774	-2.57957	0.00989224	0.0891374
FBgn0013726	1715.96	0.425694	0.164999	2.57997	0.00988076	0.0891374
FBgn0016054	522.86	0.614771	0.238197	2.58094	0.00985325	0.0891374
FBgn0027335	2046.62	0.232333	0.0900745	2.57934	0.00989888	0.0891374
FBgn0031752	3673.69	-0.369765	0.143415	-2.57829	0.00992897	0.0891374
FBgn0034512	12832.1	-0.301188	0.116821	-2.5782	0.00993178	0.0891374
FBgn0040931	572.718	-0.479883	0.186106	-2.57855	0.00992165	0.0891374
FBgn0003464	774.876	0.677743	0.263103	2.57596	0.00999611	0.0895809
FBgn0038244	1643.67	0.25414	0.0986753	2.57552	0.010009	0.0895809
FBgn0014879	1654.22	0.417862	0.162407	2.57293	0.0100841	0.0900038
FBgn0031459	4960.36	-0.26173	0.101741	-2.5725	0.0100967	0.0900038
FBgn0262614	2324.22	0.211787	0.0823286	2.57245	0.0100981	0.0900038
FBgn0261617	2266.53	0.268928	0.104744	2.56748	0.0102442	0.0911803
FBgn0010263	1065.51	-0.270644	0.105469	-2.56612	0.0102845	0.0913731
FBgn0032341	774.562	0.302349	0.11786	2.56531	0.0103083	0.0913731
FBgn0037282	446.215	0.344743	0.134366	2.56571	0.0102965	0.0913731
FBgn0013679	37747.6	-0.263781	0.102912	-2.56318	0.0103719	0.0918106
FBgn0001215	5567.89	0.217994	0.08515	2.56011	0.0104638	0.0921639
FBgn0002638	3116.86	0.508398	0.198578	2.56019	0.0104614	0.0921639
FBgn0034802	12542.1	0.375068	0.146513	2.55996	0.0104684	0.0921639
FBgn0087040	3081.28	0.55253	0.215837	2.55994	0.0104689	0.0921639
FBgn0020521	724.467	-0.461553	0.180386	-2.55869	0.0105067	0.0923702
FBgn0032485	1038.39	0.262536	0.102627	2.55814	0.0105233	0.0923901
FBgn0016983	2290.84	0.258751	0.101173	2.55752	0.0105422	0.0924303
FBgn0013678	149140	-0.251849	0.0985146	-2.55647	0.0105742	0.0925849
FBgn0015623	66517.1	-0.211006	0.0825885	-2.55491	0.0106214	0.0928726
FBgn0029822	733.953	0.333441	0.130602	2.55311	0.0106766	0.0931029
FBgn0263083	531.914	-0.371538	0.1455	-2.55353	0.0106637	0.0931029
FBgn0001087	992.533	0.26223	0.102814	2.55053	0.0107559	0.0935419
FBgn0032614	4489.62	-0.291195	0.114158	-2.55082	0.0107471	0.0935419
FBgn0026259	3592.71	0.32075	0.125972	2.54619	0.0108905	0.0945847
FBgn0025626	1052.79	0.333162	0.130939	2.5444	0.0109465	0.0949431
FBgn0283509	2645.94	-0.237991	0.0935938	-2.5428	0.0109967	0.0952507
FBgn0038400	2504.27	-0.197449	0.0776713	-2.54211	0.0110186	0.0953125
FBgn0000055	1533.07	-0.265007	0.10429	-2.54105	0.0110521	0.0954738
FBgn0263396	13517	0.182477	0.071838	2.54012	0.0110815	0.0956003
FBgn0031538	8305.56	-0.2368	0.093279	-2.53862	0.0111291	0.0958829
FBgn0004852	1179.67	-0.2336	0.0920589	-2.53751	0.0111646	0.0959321
FBgn0036039	485.244	0.360623	0.142103	2.53776	0.0111565	0.0959321
FBgn0000032	961.666	0.300996	0.118871	2.53213	0.0113373	0.0970365
FBgn0001128	35131.2	-0.271082	0.107098	-2.53117	0.0113683	0.0970365
FBgn0002044	2000.63	0.332643	0.13141	2.53133	0.011363	0.0970365
FBgn0003965	1948.1	-0.256134	0.101186	-2.53131	0.0113637	0.0970365
FBgn0013681	7964.72	-0.456586	0.180299	-2.53239	0.0113288	0.0970365
FBgn0004598	2655.14	0.28379	0.112225	2.52877	0.0114464	0.0975745
FBgn0000064	28453.2	-0.189524	0.0750141	-2.52651	0.0115201	0.0980725
FBgn0001323	263.691	-0.436457	0.172932	-2.52386	0.0116074	0.0985746
FBgn0263594	20644.5	0.223276	0.0884682	2.52379	0.0116096	0.0985746
FBgn0013759	1024.84	0.353598	0.140188	2.52231	0.0116586	0.0988604
FBgn0026375	1561.89	0.274235	0.108778	2.52106	0.0117001	0.0989805
FBgn0030425	5703.71	-0.282942	0.112236	-2.52096	0.0117034	0.0989805
FBgn0036814	978.41	0.272018	0.10794	2.52009	0.0117325	0.0990967
FBgn0029861	470.688	0.494993	0.196523	2.51875	0.0117773	0.099298
FBgn0030744	542.911	0.427607	0.169827	2.5179	0.0118058	0.099298
FBgn0030864	515.707	0.500906	0.198974	2.51745	0.0118208	0.099298
FBgn0038752	400.475	-0.751074	0.298391	-2.51708	0.0118333	0.099298
FBgn0051103	311.719	-0.392632	0.155971	-2.51734	0.0118243	0.099298
FBgn0010113	841.192	0.342223	0.136017	2.51603	0.0118685	0.0994579
FBgn0023550	2178.57	-0.222781	0.0885601	-2.51559	0.0118832	0.0994579
FBgn0033773	539.218	0.622131	0.247422	2.51445	0.0119218	0.0996521
FBgn0005617	1344.75	0.306544	0.122167	2.50922	0.0120998	0.100879
FBgn0039240	883.25	0.332182	0.13237	2.5095	0.0120903	0.100879
FBgn0032881	1088.77	-0.31266	0.12466	-2.5081	0.0121383	0.101069
FBgn0051217	3609.15	-0.26462	0.105581	-2.50633	0.0121992	0.101445
FBgn0025394	1435.32	0.229653	0.0917253	2.5037	0.0122901	0.102004
FBgn0030293	1118.81	0.367573	0.146825	2.50348	0.012298	0.102004
FBgn0024238	1592.81	0.265808	0.106231	2.50217	0.0123436	0.102119
FBgn0038326	4480.78	-0.188726	0.0754233	-2.50222	0.0123417	0.102119
FBgn0004838	17393.4	0.193003	0.0771903	2.50036	0.0124068	0.102124
FBgn0005649	3045.64	0.294275	0.117643	2.50143	0.0123691	0.102124
FBgn0034330	1539.36	-0.550355	0.220112	-2.50034	0.0124075	0.102124
FBgn0039897	1069.83	-0.30701	0.122786	-2.50037	0.0124065	0.102124
FBgn0036262	16888.1	-0.241097	0.0964956	-2.49853	0.012471	0.102516
FBgn0033919	2667.53	-0.265323	0.106215	-2.49798	0.0124904	0.102545
FBgn0000042	23018.2	0.242908	0.0973151	2.4961	0.0125567	0.102828
FBgn0037637	2889.97	-0.24951	0.0999572	-2.49617	0.0125543	0.102828
FBgn0036340	802.45	0.603667	0.241949	2.49502	0.0125951	0.102882
FBgn0263974	282.574	0.902002	0.361492	2.49522	0.0125879	0.102882
FBgn0026088	409.518	-0.32905	0.132079	-2.49131	0.0127274	0.103704
FBgn0037534	3703.89	-0.344837	0.138442	-2.49084	0.012744	0.103704
FBgn0086694	1210.03	0.275807	0.110721	2.49102	0.0127378	0.103704
FBgn0030041	37756.3	-0.239185	0.0960973	-2.48899	0.0128106	0.104019
FBgn0030101	457.889	-0.320101	0.12863	-2.48853	0.0128271	0.104019
FBgn0033998	1011.66	0.339702	0.136519	2.4883	0.0128354	0.104019
FBgn0261573	934.717	0.350482	0.14087	2.48798	0.0128472	0.104019
FBgn0261848	321.967	-0.849298	0.341491	-2.48703	0.0128814	0.104165
FBgn0262538	312.07	-0.428233	0.172237	-2.48631	0.0129077	0.104247
FBgn0032642	470.837	-0.414688	0.166933	-2.48416	0.0129856	0.10469
FBgn0086372	2397.84	0.216106	0.0870024	2.48391	0.012995	0.10469
FBgn0003612	1884.61	0.264885	0.10668	2.48297	0.0130291	0.104834
FBgn0010830	604.799	0.333384	0.134449	2.47964	0.0131516	0.105034
FBgn0032407	1830.13	-0.28337	0.114251	-2.48023	0.0131296	0.105034
FBgn0033906	4803.35	-0.266747	0.107575	-2.47964	0.0131515	0.105034
FBgn0035904	2331.91	-0.443151	0.178574	-2.48161	0.0130789	0.105034
FBgn0261885	1824.39	0.276904	0.111628	2.48059	0.0131165	0.105034
FBgn0262737	2137.08	0.308828	0.124525	2.48005	0.0131362	0.105034
FBgn0038858	841.854	-0.245206	0.0989717	-2.47753	0.0132294	0.105524
FBgn0029134	5544.91	-0.320086	0.129278	-2.47595	0.0132882	0.105863
FBgn0033821	3687.39	-0.276857	0.111985	-2.47226	0.0134261	0.106435
FBgn0034638	25606.7	-0.333602	0.134932	-2.47236	0.0134223	0.106435
FBgn0038252	2020.08	0.558961	0.22607	2.47251	0.0134168	0.106435
FBgn0062442	2279.04	-0.34066	0.137746	-2.47311	0.0133944	0.106435
FBgn0039031	3577.17	-0.266672	0.107958	-2.47014	0.0135059	0.106937
FBgn0031801	577.998	-0.630838	0.255524	-2.4688	0.0135565	0.107206
FBgn0039151	9730.32	-0.222954	0.0903368	-2.46803	0.0135858	0.107306
FBgn0032514	815.002	0.379919	0.154009	2.46687	0.0136301	0.107525
FBgn0085430	572.865	0.502258	0.203747	2.46511	0.0136971	0.107921
FBgn0029979	2634.53	0.251741	0.102165	2.46408	0.0137367	0.108101
FBgn0032001	3228.25	-0.270825	0.110008	-2.46188	0.0138213	0.108502
FBgn0041171	2418.56	0.260082	0.105637	2.46203	0.0138151	0.108502
FBgn0023535	2126.78	-0.269037	0.109413	-2.45891	0.013936	0.109005
FBgn0033397	637.605	-0.568597	0.23128	-2.45847	0.0139529	0.109005
FBgn0033476	5215.72	-0.202983	0.0825616	-2.45856	0.0139495	0.109005
FBgn0052280	1318.86	-0.332996	0.135382	-2.45968	0.0139062	0.109005
FBgn0015278	1066.55	0.265922	0.108213	2.45739	0.013995	0.109202
FBgn0036759	2144.7	-0.248873	0.101378	-2.45489	0.0140926	0.10983
FBgn0002525	1652.12	0.527546	0.214949	2.45428	0.0141168	0.109886
FBgn0029685	976.47	0.291144	0.118722	2.45231	0.0141942	0.110355
FBgn0037137	3554.64	0.515867	0.210416	2.45165	0.0142202	0.110424
FBgn0004620	284.409	-0.439477	0.179377	-2.45002	0.014285	0.110697
FBgn0031904	684.279	0.276411	0.112825	2.4499	0.0142896	0.110697
FBgn0004045	837410	-0.279625	0.11419	-2.44877	0.0143346	0.11078
FBgn0010282	1282.75	0.277786	0.113427	2.44904	0.0143237	0.11078
FBgn0039182	1418.78	0.402695	0.164479	2.4483	0.0143532	0.110791
FBgn0003463	468.09	-0.355735	0.145402	-2.44656	0.0144228	0.110903
FBgn0032358	1980.89	-0.302641	0.123694	-2.44669	0.0144175	0.110903
FBgn0033741	3379.53	0.438621	0.179306	2.44621	0.0144365	0.110903
FBgn0035678	530.567	-0.763906	0.312212	-2.44675	0.0144149	0.110903
FBgn0043806	2499.54	-0.284626	0.116392	-2.44541	0.0144688	0.111019
FBgn0262647	679.882	0.272125	0.111308	2.44479	0.0144935	0.111047
FBgn0266420	610.833	0.401191	0.164123	2.44446	0.0145068	0.111047
FBgn0000592	2474.33	-0.458622	0.187676	-2.44369	0.014538	0.111111
FBgn0010097	580.579	0.539278	0.220757	2.44286	0.0145715	0.111111
FBgn0033188	2758.6	-0.358197	0.146649	-2.44255	0.0145841	0.111111
FBgn0040754	486.703	-0.302475	0.123828	-2.44271	0.0145776	0.111111
FBgn0010611	4701.5	-0.228378	0.0935593	-2.441	0.0146467	0.111325
FBgn0031700	351.001	-0.489579	0.200554	-2.44113	0.0146414	0.111325
FBgn0004404	6048.96	-0.229782	0.0941517	-2.44055	0.0146649	0.11133
FBgn0031051	986.391	0.387913	0.158972	2.44014	0.0146818	0.11133
FBgn0002521	1005.24	0.284429	0.116604	2.43927	0.0147168	0.111334
FBgn0036820	1719.3	-0.287542	0.117875	-2.43938	0.0147125	0.111334
FBgn0010762	689.426	0.457901	0.18783	2.43784	0.0147751	0.111386
FBgn0020445	763.004	0.397706	0.163216	2.43668	0.0148226	0.111386
FBgn0025639	1874.71	0.226628	0.0929735	2.43755	0.0147871	0.111386
FBgn0030102	443.798	-0.449557	0.184504	-2.43657	0.0148273	0.111386
FBgn0034087	1917.86	0.311888	0.127987	2.43687	0.0148148	0.111386
FBgn0250838	4118.98	-0.21457	0.0880252	-2.4376	0.0147853	0.111386
FBgn0010387	11832.1	-0.233671	0.0960854	-2.43191	0.0150193	0.11258
FBgn0260795	884.572	0.616954	0.253696	2.43187	0.0150211	0.11258
FBgn0011710	1277.66	0.317298	0.130575	2.43	0.0150986	0.113015
FBgn0030582	1075.16	0.466148	0.19186	2.42963	0.0151142	0.113015
FBgn0032021	256.394	-0.525261	0.216232	-2.42915	0.0151343	0.113034
FBgn0002780	10592.3	0.343672	0.141704	2.42527	0.015297	0.114117
FBgn0023097	665.054	0.363234	0.149813	2.42459	0.0153258	0.1142
FBgn0030510	772.782	-0.355727	0.147072	-2.41872	0.0155754	0.115792
FBgn0037913	10565	-0.196301	0.0811521	-2.41893	0.0155664	0.115792
FBgn0016715	916.103	-0.360302	0.149202	-2.41486	0.015741	0.116889
FBgn0000479	2353.96	-0.188102	0.07794	-2.41342	0.0158035	0.117084
FBgn0031126	1789.88	0.221487	0.0917616	2.41372	0.0157907	0.117084
FBgn0038981	622.8	-0.434065	0.179929	-2.41242	0.0158471	0.117272
FBgn0031769	1529.65	0.366293	0.151938	2.4108	0.0159174	0.117523
FBgn0261238	764.952	0.433772	0.179898	2.41121	0.0158997	0.117523
FBgn0027660	1334.71	0.204269	0.0847582	2.41002	0.0159517	0.117597
FBgn0051999	703.044	-0.340738	0.1414	-2.40974	0.0159639	0.117597
FBgn0035023	749.923	-0.257526	0.106948	-2.40796	0.0160418	0.118036
FBgn0051759	302.436	0.444588	0.184751	2.40641	0.01611	0.118403
FBgn0010423	470.876	-0.393596	0.163591	-2.40598	0.0161293	0.11841
FBgn0010228	3638.94	-0.163622	0.0680631	-2.40398	0.0162179	0.118655
FBgn0030336	1977.85	0.295414	0.122863	2.40441	0.0161984	0.118655
FBgn0039214	1023.87	0.255106	0.106109	2.40418	0.0162089	0.118655
FBgn0035121	7085.79	0.294288	0.122444	2.40344	0.0162415	0.118694
FBgn0033428	2447.36	-0.361877	0.150599	-2.40291	0.0162651	0.118731
FBgn0031973	1005.12	-0.256306	0.106719	-2.40169	0.0163196	0.118803
FBgn0035173	1865.87	0.237766	0.0990262	2.40104	0.0163486	0.118803
FBgn0039628	1954.07	-0.332787	0.138621	-2.40069	0.0163642	0.118803
FBgn0082598	5058.85	0.177505	0.0739413	2.40063	0.016367	0.118803
FBgn0250746	5796.11	-0.274664	0.114349	-2.40198	0.0163067	0.118803
FBgn0029932	1134.35	-0.295131	0.122978	-2.39986	0.0164013	0.118919
FBgn0022349	3906.38	0.159273	0.0664774	2.3959	0.0165798	0.120078
FBgn0037659	973.619	0.253867	0.106025	2.39441	0.016647	0.12043
FBgn0037749	1397.92	-0.278837	0.116633	-2.39072	0.0168155	0.121512
FBgn0029762	872.249	-0.695041	0.290919	-2.38913	0.0168885	0.121767
FBgn0086707	1403.11	0.245039	0.10255	2.38947	0.0168726	0.121767
FBgn0034976	488.35	0.291229	0.121943	2.38824	0.0169295	0.121926
FBgn0011826	1459.42	0.38163	0.159862	2.38725	0.0169748	0.121981
FBgn0030519	6626.22	-0.282497	0.118319	-2.38759	0.0169591	0.121981
FBgn0015553	682.238	0.39821	0.166946	2.38526	0.0170668	0.122505
FBgn0032160	1888.47	-0.273897	0.114849	-2.38484	0.0170866	0.122511
FBgn0032393	986.155	-0.299479	0.125687	-2.38274	0.0171843	0.122779
FBgn0034399	812.592	-0.248316	0.10422	-2.38261	0.0171902	0.122779
FBgn0051158	933.499	0.223266	0.0937107	2.3825	0.0171953	0.122779
FBgn0263256	782.312	-0.484497	0.203365	-2.3824	0.0172	0.122779
FBgn0000473	3969.49	-0.518674	0.218375	-2.37515	0.0175416	0.123364
FBgn0001978	1699.46	0.403561	0.169879	2.37558	0.0175216	0.123364
FBgn0010313	1255.31	0.399623	0.168186	2.37608	0.0174977	0.123364
FBgn0020412	1338.8	0.249872	0.105107	2.37731	0.0174393	0.123364
FBgn0026252	7954.72	0.249761	0.105137	2.37556	0.0175222	0.123364
FBgn0028371	1374.74	-0.365494	0.153665	-2.37851	0.0173829	0.123364
FBgn0029525	876.429	0.395924	0.166455	2.37857	0.0173801	0.123364
FBgn0032900	582.482	-0.323555	0.136235	-2.37498	0.0175498	0.123364
FBgn0037236	603.458	0.382475	0.160928	2.37668	0.0174694	0.123364
FBgn0038878	1376.79	-0.300541	0.126324	-2.37912	0.017354	0.123364
FBgn0039920	500.449	0.299788	0.126187	2.37574	0.0175137	0.123364
FBgn0050423	1496.43	-0.302042	0.126901	-2.38015	0.0173058	0.123364
FBgn0259978	1663.67	0.284625	0.119646	2.37889	0.0173648	0.123364
FBgn0267351	773.757	0.302896	0.127416	2.37722	0.0174438	0.123364
FBgn0030318	579.222	0.309983	0.130587	2.37377	0.0176075	0.123579
FBgn0083969	1272.79	0.222173	0.0936042	2.37354	0.0176186	0.123579
FBgn0036359	298.928	-0.416014	0.175387	-2.37198	0.0176932	0.123968
FBgn0030641	449.474	-0.327945	0.138354	-2.37032	0.0177725	0.124388
FBgn0263911	2678.26	-0.266461	0.112517	-2.36819	0.0178755	0.124974
FBgn0040321	4950.15	-0.25037	0.105742	-2.36774	0.017897	0.124989
FBgn0040096	1003.6	-0.379586	0.160355	-2.36716	0.0179252	0.125049
FBgn0041194	12802.1	-0.221853	0.093737	-2.36676	0.0179444	0.125049
FBgn0037109	972.595	0.37715	0.159448	2.36535	0.0180131	0.125392
FBgn0029167	1783.41	-0.370038	0.156536	-2.36392	0.0180829	0.125607
FBgn0030334	320.127	-0.461305	0.19514	-2.36397	0.0180803	0.125607
FBgn0038401	516.8	0.35306	0.14948	2.36192	0.0181808	0.12588
FBgn0040832	1563.45	-0.27073	0.11462	-2.36199	0.0181771	0.12588
FBgn0267698	1224.93	0.23103	0.0977908	2.3625	0.0181523	0.12588
FBgn0024364	1234.36	0.493372	0.209027	2.36033	0.0182586	0.126284
FBgn0001186	6299.69	-0.153174	0.0649071	-2.3599	0.0182797	0.126295
FBgn0004362	4932.53	0.437292	0.185338	2.35943	0.0183032	0.126322
FBgn0000261	42498.4	-0.249434	0.105765	-2.35838	0.0183547	0.126541
FBgn0027500	1187.25	0.423277	0.179544	2.35751	0.018398	0.126704
FBgn0010300	1836.25	0.408498	0.173311	2.35702	0.0184221	0.126735
FBgn0039099	3238.57	-0.299629	0.127203	-2.35553	0.0184964	0.127111
FBgn0026160	2113.99	-0.279899	0.118912	-2.35384	0.0185805	0.127328
FBgn0026562	11982.3	-0.273406	0.116122	-2.35446	0.0185494	0.127328
FBgn0031228	1615.54	-0.260967	0.110875	-2.35371	0.0185872	0.127328
FBgn0031377	544.192	0.483745	0.205713	2.35155	0.0186952	0.127932
FBgn0032022	593.024	-0.440765	0.187482	-2.35097	0.0187245	0.127997
FBgn0032820	14187.6	-0.237611	0.101109	-2.35006	0.0187705	0.128176
FBgn0035978	19681.1	-0.242952	0.103423	-2.3491	0.0188187	0.128369
FBgn0028988	1466.85	-0.234324	0.0997674	-2.3487	0.0188389	0.128371
FBgn0036091	2045.36	-2.13061	0.907392	-2.34806	0.0188714	0.128439
FBgn0037265	959.319	-0.271435	0.115616	-2.34772	0.0188886	0.128439
FBgn0035425	1135.62	0.209432	0.0892719	2.346	0.0189761	0.128898
FBgn0037011	719.489	-0.32444	0.138341	-2.34521	0.0190161	0.128973
FBgn0037890	5067.39	-0.278053	0.118598	-2.3445	0.0190525	0.128973
FBgn0053126	1243.64	-0.507141	0.216367	-2.34389	0.0190837	0.128973
FBgn0263390	1432.33	-0.415575	0.177306	-2.34383	0.0190871	0.128973
FBgn0267347	758.038	0.432086	0.18432	2.34422	0.0190671	0.128973
FBgn0031493	1283.76	0.209464	0.0894947	2.34052	0.0192571	0.129985
FBgn0038453	751.793	0.245379	0.104868	2.33988	0.01929	0.130071
FBgn0029147	696.55	-0.348348	0.148992	-2.33803	0.0193859	0.130463
FBgn0033473	757.927	0.429348	0.183641	2.33798	0.0193885	0.130463
FBgn0033392	440.296	0.363809	0.155693	2.33671	0.019454	0.130767
FBgn0011705	914.399	0.294815	0.126247	2.33523	0.0195316	0.13088
FBgn0067905	336.612	-0.377664	0.161671	-2.336	0.0194911	0.13088
FBgn0263005	574.173	0.419583	0.179648	2.33558	0.0195132	0.13088
FBgn0020279	2957.86	0.457352	0.196016	2.33323	0.0196358	0.131442
FBgn0034894	768.54	0.267821	0.114844	2.33204	0.0196988	0.131727
FBgn0023143	7271.23	0.186389	0.0799561	2.33114	0.0197461	0.131906
FBgn0026196	4384	0.41098	0.176413	2.32965	0.0198248	0.131995
FBgn0032051	1122.63	0.41474	0.178008	2.32989	0.0198117	0.131995
FBgn0259937	6720.55	0.475249	0.203999	2.32967	0.0198237	0.131995
FBgn0285925	2173.16	0.266472	0.114398	2.32934	0.0198412	0.131995
FBgn0036801	624.189	0.415439	0.178644	2.32552	0.0200443	0.133209
FBgn0036099	1199.24	0.298037	0.128208	2.32464	0.0200914	0.133248
FBgn0051321	496.068	-0.387194	0.166555	-2.32473	0.0200864	0.133248
FBgn0026192	1120.47	0.217095	0.0934272	2.32368	0.0201426	0.13345
FBgn0003277	1817.3	0.199799	0.086028	2.32249	0.0202067	0.133652
FBgn0015766	15370.8	-0.373057	0.16069	-2.32159	0.0202548	0.133652
FBgn0022213	2164.33	0.290295	0.125053	2.32138	0.0202663	0.133652
FBgn0029994	5549.66	-0.342455	0.147519	-2.32144	0.0202631	0.133652
FBgn0036333	926.824	0.285232	0.122882	2.32119	0.0202767	0.133652
FBgn0034282	4307.67	0.194199	0.0836786	2.32077	0.0202992	0.133664
FBgn0015396	1033.57	0.357822	0.154261	2.31959	0.0203633	0.13395
FBgn0030855	767.156	0.28721	0.123944	2.31726	0.0204898	0.133962
FBgn0032388	1586.47	0.188642	0.0813575	2.31868	0.0204122	0.133962
FBgn0036124	1549.85	0.392559	0.169378	2.31765	0.0204685	0.133962
FBgn0036668	1306.95	0.219527	0.0947196	2.31765	0.0204682	0.133962
FBgn0038476	2913.27	0.369741	0.159434	2.31908	0.0203905	0.133962
FBgn0261244	776.676	0.337409	0.145605	2.31729	0.0204878	0.133962
FBgn0250786	1404.3	0.337975	0.145915	2.31625	0.0205449	0.134186
FBgn0003410	1293.96	0.286255	0.123645	2.31514	0.0206053	0.134426
FBgn0016984	1573.01	0.262926	0.113584	2.31481	0.0206233	0.134426
FBgn0034094	1150.9	-0.227773	0.0984184	-2.31433	0.0206496	0.134462
FBgn0041087	526.922	0.465249	0.201271	2.31156	0.0208022	0.135319
FBgn0001169	638.31	0.323337	0.139984	2.30981	0.0208989	0.135365
FBgn0005642	862.89	0.323803	0.140168	2.31011	0.020882	0.135365
FBgn0016120	6311.91	-0.21947	0.095024	-2.30962	0.020909	0.135365
FBgn0025726	1419.05	0.216607	0.093819	2.30877	0.0209561	0.135365
FBgn0035001	2391.62	0.182253	0.0789043	2.3098	0.0208992	0.135365
FBgn0036927	1653.12	0.398248	0.172476	2.309	0.0209435	0.135365
FBgn0086676	5555.01	-0.157656	0.068271	-2.30927	0.0209285	0.135365
FBgn0015360	926.897	0.303633	0.131623	2.30684	0.0210638	0.135739
FBgn0030520	4734.95	0.153778	0.0666785	2.30627	0.0210956	0.135739
FBgn0039544	683.989	0.283446	0.122905	2.30622	0.0210981	0.135739
FBgn0041111	1012.03	0.23286	0.100953	2.30663	0.0210757	0.135739
FBgn0037347	811.985	-0.249252	0.108195	-2.30373	0.0212376	0.136365
FBgn0264816	410.852	0.492872	0.21391	2.30411	0.0212167	0.136365
FBgn0051716	3119.31	0.168976	0.0734424	2.3008	0.0214029	0.137289
FBgn0030028	309.303	0.448835	0.195161	2.29982	0.0214584	0.137508
FBgn0013684	41620.6	-0.223884	0.0974146	-2.29826	0.0215469	0.137939
FBgn0035542	10060	-0.257043	0.111893	-2.29722	0.0216061	0.138044
FBgn0038930	7251.81	-0.214711	0.0934619	-2.29731	0.0216009	0.138044
FBgn0015925	631.994	0.302272	0.131652	2.29599	0.0216764	0.138219
FBgn0263768	255.652	0.389881	0.1698	2.29613	0.0216687	0.138219
FBgn0032988	2034.21	0.239964	0.104577	2.29461	0.0217555	0.138587
FBgn0031418	2774.11	-0.209614	0.091392	-2.29357	0.0218153	0.13883
FBgn0032815	923.515	0.277652	0.121139	2.29201	0.0219051	0.139128
FBgn0039109	3088.62	-0.241162	0.105204	-2.29233	0.0218867	0.139128
FBgn0003175	894.382	0.426098	0.186116	2.28942	0.0220547	0.139897
FBgn0004106	683.508	0.346599	0.151408	2.28917	0.0220696	0.139897
FBgn0259715	14022.8	-0.196627	0.085919	-2.28851	0.0221076	0.14
FBgn0026415	19322.3	-0.273663	0.119659	-2.28703	0.0221941	0.140136
FBgn0026441	689.729	0.311424	0.136149	2.28738	0.0221738	0.140136
FBgn0034025	819.566	0.306158	0.133844	2.28743	0.0221708	0.140136
FBgn0034553	408.64	-2.24458	0.98163	-2.28659	0.0222201	0.140162
FBgn0027872	488.75	0.319048	0.13964	2.28479	0.0223253	0.140449
FBgn0037810	1191.85	0.532163	0.232882	2.28512	0.0223057	0.140449
FBgn0266579	631.225	-0.465174	0.203605	-2.28469	0.0223308	0.140449
FBgn0286070	677.468	0.250767	0.109835	2.28312	0.0224231	0.140892
FBgn0031739	349.417	0.422669	0.185275	2.28131	0.0225302	0.141427
FBgn0040007	15737.1	-0.323327	0.141797	-2.28021	0.0225955	0.1417
FBgn0015838	718.904	0.398128	0.1747	2.27892	0.0226719	0.142041
FBgn0011236	841.927	0.347722	0.152672	2.27758	0.0227518	0.142167
FBgn0029893	1416.88	0.417062	0.183125	2.27747	0.0227582	0.142167
FBgn0260756	425.565	-0.322393	0.141516	-2.27813	0.0227189	0.142167
FBgn0011300	1575.76	0.197868	0.0869763	2.27497	0.0229077	0.142825
FBgn0051199	708.712	-0.3152	0.138545	-2.27507	0.0229016	0.142825
FBgn0033669	1962.66	-0.244511	0.107676	-2.2708	0.0231589	0.144251
FBgn0013548	415.852	0.394268	0.173661	2.27033	0.0231877	0.144292
FBgn0004654	7747.01	-0.273028	0.120331	-2.26897	0.0232703	0.144666
FBgn0030251	5081.6	-0.187727	0.082779	-2.26781	0.0233405	0.144963
FBgn0260744	2633.07	-0.284712	0.125579	-2.2672	0.0233782	0.145057
FBgn0024236	2315.11	0.204704	0.0903334	2.26609	0.0234459	0.145111
FBgn0051548	1728.05	-0.289197	0.127627	-2.26595	0.0234543	0.145111
FBgn0261555	484.244	-0.326678	0.144132	-2.26653	0.0234191	0.145111
FBgn0035656	1897.28	-0.215172	0.0950205	-2.26448	0.0235445	0.145251
FBgn0038747	1440.4	0.220966	0.0975681	2.26474	0.0235288	0.145251
FBgn0053493	2595.95	-0.254986	0.112567	-2.26519	0.0235009	0.145251
FBgn0010019	1.03449e+06	-0.237569	0.105028	-2.26195	0.0237004	0.145795
FBgn0025815	968.185	0.418886	0.185164	2.26224	0.0236825	0.145795
FBgn0033321	723.044	-0.282688	0.124942	-2.26255	0.0236632	0.145795
FBgn0037624	312.525	0.370668	0.163901	2.26153	0.0237263	0.145815
FBgn0038968	1183.18	0.337145	0.149132	2.26072	0.0237768	0.145986
FBgn0030093	607.452	0.714785	0.316287	2.25993	0.0238258	0.146148
FBgn0015520	402.831	0.39634	0.17551	2.25822	0.0239322	0.146522
FBgn0250815	4072.01	1.55672	0.689251	2.25856	0.0239105	0.146522
FBgn0037834	1598.42	0.284343	0.12602	2.25633	0.0240497	0.146894
FBgn0039594	1417.5	-0.239813	0.106283	-2.25636	0.0240479	0.146894
FBgn0283724	809.929	0.357241	0.158341	2.25615	0.0240612	0.146894
FBgn0011474	1020.02	0.255771	0.113409	2.2553	0.0241146	0.147081
FBgn0043534	346.252	-0.328559	0.145759	-2.25412	0.0241885	0.147392
FBgn0041181	386.269	-0.401732	0.178263	-2.25359	0.024222	0.147457
FBgn0040985	3223.64	-0.271297	0.120443	-2.25249	0.0242911	0.147658
FBgn0047038	1283.55	-0.283762	0.125986	-2.25234	0.0243008	0.147658
FBgn0035020	1408.44	-0.258966	0.115087	-2.25017	0.024438	0.148225
FBgn0052641	284.946	-0.476911	0.211947	-2.25014	0.02444	0.148225
FBgn0029840	466.804	0.376887	0.16763	2.24832	0.0245555	0.148388
FBgn0034245	1123.72	-0.296023	0.131617	-2.24912	0.024505	0.148388
FBgn0036522	779.593	0.352013	0.15657	2.24827	0.0245589	0.148388
FBgn0262733	1318.56	0.306227	0.136192	2.24849	0.0245452	0.148388
FBgn0031684	1134.64	-0.286269	0.127401	-2.247	0.02464	0.148486
FBgn0037583	675.106	0.301981	0.134397	2.24694	0.0246441	0.148486
FBgn0051676	329.225	-0.512514	0.228092	-2.24697	0.0246422	0.148486
FBgn0004391	446.291	0.377082	0.16794	2.24534	0.0247465	0.148488
FBgn0016131	422.9	0.721918	0.321489	2.24555	0.0247332	0.148488
FBgn0022097	2428.94	-0.220869	0.0983157	-2.24653	0.0246701	0.148488
FBgn0032475	1003.71	0.288874	0.128687	2.24477	0.0247826	0.148488
FBgn0033349	879.794	0.489048	0.217848	2.24491	0.0247742	0.148488
FBgn0283682	1062.19	0.249421	0.111047	2.24609	0.0246981	0.148488
FBgn0031736	1076.81	0.22677	0.10105	2.24413	0.0248242	0.1486
FBgn0028343	1575.64	0.20093	0.0895718	2.24323	0.0248819	0.148765
FBgn0035519	2068.51	-0.21043	0.0938171	-2.24298	0.0248979	0.148765
FBgn0287204	351.083	-0.340986	0.152056	-2.2425	0.0249292	0.148814
FBgn0031062	982.939	0.26289	0.117262	2.24189	0.0249682	0.148909
FBgn0028686	3678.93	-0.224245	0.100058	-2.24115	0.0250164	0.149059
FBgn0035060	976.169	0.36406	0.162519	2.24011	0.0250837	0.149322
FBgn0013672	37272.9	-0.217723	0.0972975	-2.2377	0.0252403	0.149988
FBgn0263038	269.389	-1.18589	0.529964	-2.23768	0.025242	0.149988
FBgn0020235	8465.11	-0.164794	0.0736996	-2.23603	0.0253501	0.150491
FBgn0035298	2319.35	-0.277885	0.124298	-2.23563	0.025376	0.150507
FBgn0027509	496.235	0.268208	0.12001	2.23489	0.0254244	0.150549
FBgn0037697	1066.84	-0.339352	0.151848	-2.23481	0.0254297	0.150549
FBgn0033431	761.727	-0.278617	0.124704	-2.23422	0.0254684	0.15064
FBgn0011785	1169.99	0.251244	0.112531	2.23266	0.0255711	0.150687
FBgn0025777	1029.25	0.228008	0.102129	2.23254	0.025579	0.150687
FBgn0051717	675.953	-0.284097	0.127277	-2.23212	0.0256072	0.150687
FBgn0260965	336.907	0.350621	0.15709	2.23198	0.0256166	0.150687
FBgn0262563	496.923	-0.323853	0.145039	-2.23288	0.025557	0.150687
FBgn0267336	2339.03	-0.287749	0.12891	-2.23217	0.0256038	0.150687
FBgn0031417	4605.07	-0.161244	0.0722624	-2.23137	0.0256566	0.150785
FBgn0003575	1000.25	0.229525	0.102962	2.22922	0.0257992	0.151213
FBgn0039914	687.546	0.293331	0.131585	2.22921	0.0257998	0.151213
FBgn0052066	1141.57	0.216487	0.0970855	2.22986	0.0257569	0.151213
FBgn0033543	3730.39	-0.272421	0.122246	-2.22846	0.0258499	0.15137
FBgn0003015	3463.3	1.0482	0.470825	2.22632	0.0259931	0.15185
[truncated: 15,081 more rows]

## Sheet: 2-4. s106_xbp1s_gut
FLYBASE	baseMean	log2FoldChange	lfcSE	stat	pvalue	padj
[truncated: 16,161 more rows]

[truncated: 30 more sheets: 2-5. Xbp1s_fb_GO, 2-6. Xbp1s_gut_GO, 2-7. Starvation_Xbp1s, Part 3-index, 3-1. Survival mexgs_xbp1s, 3-2. Survival GS5961_xbp1s, 3-3. Survival Lsp2GS_xbp1s, Part 4-index, 4-1. Motif Enrichment, 4-2. Gut overlapped Xbp1s_dfoxo, 4-3. Fat body overlapped Xbp1s_, 4-4. Overlapped gene list of Xb, 4-5. Overlapped gene list of Xb, Part 5-index, 5-1. Survival S106_foxo_xbp1rna, 5-2. qPCR of Xbp1, 5-3. qPCR of Srl, 5-4. qPCR of Srl upon Xbp1RNAi, 5-5. Survival S106_Srl, Part 6-index …]
